# Supplementary material for: CAHOST: An Excel Workbook for Facilitating the Johnson-Neyman Technique for Two-Way Interactions in Multiple Regression
Source: Front Psychol. 2017 Jul 28;8:1293. doi: 10.3389/fpsyg.2017.01293 (PMC5532434; doi:10.3389/fpsyg.2017.01293)
Supplement: Supplementary file 1 [file DataSheet1.zip]

Archive with 1 entries (1 files):
- CAHOST_v1.0.xlsm
