# Supplementary material for: CAHOST: An Excel Workbook for Facilitating the Johnson-Neyman Technique for Two-Way Interactions in Multiple Regression
Source: Front Psychol. 2017 Jul 28;8:1293. doi: 10.3389/fpsyg.2017.01293 (PMC5532434; doi:10.3389/fpsyg.2017.01293)
Supplement: Supplementary file 1 [file DataSheet1.zip › CAHOST_v1.0.xlsm]

## Sheet: 1. Read Me
General Information: At the top of each sheet is a brief set of instructions for that particular sheet. Below is a bit of information about each one.
															CAHOST: Streamlining the Johnson-Neyman Technique for Two-Way Interactions
Quick Instructions for Easy Use:															Copyright (C) 2017 Stephen W. Carden, Nicholas S. Holtzman, Michael J. Strube.
• First, enter raw data in sheet "2. Enter Raw Data". You may also enter variable names and change the significance level.
• Second, verify in sheet "4. Error Check" that there are no problems with the data.															The calculations in this workbook are free software: you can redistribute it and/or modify
• Third, on sheet "5. Johnson-Neyman Figure", highlight the graphic and click "Create Figure".															it under the terms of the GNU General Public License as published by
You're done! See below for more advanced instruction.															the Free Software Foundation, either version 3 of the License, or
															(at your option) any later version.
This is CAHOST version 1.0. To check for a more recent release, please visit
https://sites.google.com/a/georgiasouthern.edu/stephen-carden/research															This program is distributed in the hope that it will be useful,
You may also contact scarden@georgiasouthern.edu															but WITHOUT ANY WARRANTY; without even the implied warranty of
															MERCHANTABILITY or FITNESS FOR A PARTICULAR PURPOSE. See the
Sheet-by-sheet information:															GNU General Public License for more details.
2. Enter Raw Data
This sheet is where one enters the raw data and significance level for the analysis.															A copy of the GNU General Public License may be found at
In the parlance of Hayes (2013) Introduction to Mediation, Moderation, and Conditional Process Analysis, this is Model 1 (on page 442).															<http://www.gnu.org/licenses/gpl-3.0>.
The interaction term is also automated on subsequent sheets.
On the right side of the sheet are some example data sets that can be placed into the lefthand portion for experimentation.
Note that it is only the lefthand portion that is active in the subsequent calculations.
3. HC3
No action is required on this sheet. The calculations are displayed for the benefit of advanced users, and can be safely ignored by the typical user.
HC3 stands for heteroskedastic consistent (the third variety of estimator). A review can be found in Hayes & Cai (2007).
Broadly, this sheet consists of matrix algebra manipulations that accomplish multiple regression, using HC3.
Matrix references on the top of the page provide for an easy way to call up the matrices when needed.
HC3 can be found by scrolling to the far right of the sheet.
4. Error Check
This sheet checks for any errors that could hinder the completion of the Johnson-Neyman technique.
The first check is for missing data.
The second check ensures that the data matrix is invertible.
The third check ensures that the HC3 matrix calculations do not result in a division by zero.
The fourth check is for variance or covariance values that return a trivial figure.
5. Johnson-Neyman Figure
The Johson-Neyman figure is shown at the far right side of this sheet.
To update the figure, highlight it (click on it anywhere) and then click the button “Create Figure”.
In the graph, you will see the trendline.
The graph also features filled space between the confidence bands.
It also includes (if applicable) bars indicating the region of significance.
If further editing is needed, it can be pasted into Word. For more advanced editing, paste into PowerPoint, save as an "Enhanced Windows Metafile", and open for editing in an advanced editor such as Photoshop, Inkscape, Gimp, etc.
6. Simple Slopes
No action is required on this sheet.
Two simple slope plots are created. The first includes only slopes at low and high values of the moderator. The second also includes the slope at the average value of the moderator. The user may use whichever they prefer.
This sheet is taken almost straight from Jason W. Miller (at Michigan State University as of Fall 2016), with whom I’ve been in contact.
He has kindly granted permission to use his spreadsheet as a model for sheet 6.
Citations
Hayes AF, Cai L (2007). Using heteroskedasticity-consistent standard error estimators in
OLS regression: An introduction and software implementation." Behavior Research Methods, 39(4), 709{722.
Hayes AF (2013). Introduction to Mediation, Moderation, and Conditional Process Analysis:
A Regression-Based Approach. The Guilford Press.

## Sheet: 2. Enter Raw Data
Instructions for this sheet: On the left, enter up to 1,000 observations. The significance level can be changed if desired. Do not include observations with missing variables; that needs to be handled prior to pasting it in this sheet.
Tip: Cutting and pasting is discouraged, as later cell references may attempt to folow the pasted data, breaking the workbook. It is better to copy, paste, and delete.
							All of these cells are simply for data storage. Data here is not used in any subsequent calculations.
	Significance level, α:	0.05
	Variable name for Y:	Liking
	Variable name for X:	Protest
	Variable name for M:	Sexism
	Enter raw data below
							Data for Figure 1 in article.				Data for Figure 2 in article.				Data for Figure 3 in article.				Data for Figure 4 in article.				Data for Figure 5 in article. Aiken & West (1991); partial data from Table 7.2				Data for Figure 6 in article.				Data for Figure 7 in article.
	Response (Y)	Focal Predictor (X)	Moderator (M)				Response (Y)	Focal Predictor (X)	Moderator (M)		Response (Y)	Focal Predictor (X)	Moderator (M)		Response (Y)	Focal Predictor (X)	Moderator (M)		Response (Y)	Focal Predictor (X)	Moderator (M)		Response (Y)	Focal Predictor (X)	Moderator (M)		Response (Y)	Focal Predictor (X)	Moderator (M)		Response (Y)	Focal Predictor (X)	Moderator (M)
	4.83	1	4.87				2	1.5	-0.6		2	-1.5	0.5		20	2	0		20	2	0		28219	0	2.18		4	-2.4	0.6		4.83	1	4.87
	4.5	0	4.25				3	-1.5	-0.6		3	1.5	0.5		30	2	2		30	2	2		27946	0	1.93		0	0.6	-1.4		4.5	0	4.25
	5.5	1	5				2	0.5	1.4		2	-0.5	-1.4		30	2	1		30	2	1		28053	0	2.31		0	-0.4	0.6		5.5	1	5
	5.66	1	5.5				2	0.5	-1.6		2	-0.5	1.6		35	14	4		30	4	0		28209	0	2.45		0	0.6	1.6		5.66	1	5.5
	6.16	1	5.62				4	0.5	0.4		4	-0.5	-0.4		30	2	0		30	2	0		27899	0	2.35		0	0.6	1.6		6.16	1	5.62
	6	1	5.75				4	-0.5	0.4		4	0.5	-0.4		35	14	4		35	10	4		28295	0	2.44		4	-1.4	-1.4		6	1	5.75
	4.66	1	5.12				0	1.5	-1.6		0	-1.5	1.6		40	2	4		35	2	4		27672	0	2.13		1	1.6	-1.4		4.66	1	5.12
	6.5	0	6.62				1	-2.5	2.4		1	2.5	-2.4		25	4	3		25	4	3		27756	0	2.22		4	1.6	-1.4		6.5	0	6.62
	1	0	5.75				1	0.5	-0.6		1	-0.5	0.6		35	-2	0		35	-2	0		28065	0	3.41		2	-1.4	0.6		1	0	5.75
	6.83	0	4.62				2	-0.5	0.4		2	0.5	-0.4		20	-2	5		20	-2	5		27885	0	2.58		3	0.6	0.6		6.83	0	4.62
	5	1	4.75												25	2	0		25	2	0		23942	1	2.78						5	1	4.75
	5.66	1	6.12												30	0	0		30	0	0		23205	1	2.5						5.66	1	6.12
	5.83	0	4.87												0	-10	0		30	0	0		23962	1	2.92						5.83	0	4.87
	6.5	1	5.87												30	4	0		30	4	0		24369	1	3.08						6.5	1	5.87
	4.5	1	4.87												30	2	0		30	2	0		23840	1	2.96						4.5	1	4.87
	4.83	0	4.62												35	14	4		35	10	4		24452	1	3.06						4.83	0	4.62
	6.16	1	4.5												35	2	4		35	2	4		23218	1	2.72						6.16	1	4.5
	4.33	1	5.5												20	4	3		20	4	3		23455	1	2.82						4.33	1	5.5
	4.83	1	4.25												35	-2	0		35	-2	0		25790	1	4						4.83	1	4.25
	5	1	4.25												0	-11	5		0	-1	5		24206	1	3.22						5	1	4.25
	6.5	1	5.25												20	2	0						23506	1	2.83						6.5	1	5.25
	7	1	5												30	2	2						22961	1	2.52						7	1	5
	5.33	1	5.75												30	2	1						24868	1	3.36						5.33	1	5.75
	5.5	1	2.87												35	14	4						24223	1	3.18						5.5	1	2.87
	7	1	5.5												30	2	0						24004	1	2.91						7	1	5.5
	5.5	0	5.5												35	14	4														5.5	0	5.5
	5	1	4.62												40	2	4														5	1	4.62
	6.83	1	4.37												25	4	3														6.83	1	4.37
	4.83	0	4.37												35	-2	0														4.83	0	4.37
	6.66	1	5.62												20	-2	5														6.66	1	5.62
	6	1	5.12												25	2	0														6	1	5.12
	6.33	1	4.37												30	0	0														6.33	1	4.37
	5.33	0	4.75												0	-10	0														5.33	0	4.75
	5.5	1	4.62												30	4	0														5.5	1	4.62
	5.83	1	5.12												30	2	0														5.83	1	5.12
	5.83	1	4.5												35	14	4														5.83	1	4.5
	6.83	1	5.37												35	2	4														6.83	1	5.37
	5.5	1	4.75												20	4	3														5.5	1	4.75
	5.33	1	4.87												35	-2	0														5.33	1	4.87
	5.33	0	5.12												0	-11	5														5.33	0	5.12
	7	1	5.37																												7	1	5.37
	4.83	1	4																												4.83	1	4
	6.16	0	5.62																												6.16	0	5.62
	5.5	0	4.25																												5.5	0	4.25
	4.83	0	6.37																												4.83	0	6.37
	6.33	1	5.25																												6.33	1	5.25
	6	0	6																												6	0	6
	5.16	1	4.62																												5.16	1	4.62
	5.83	1	4.37																												5.83	1	4.37
	7	1	6.12																												7	1	6.12
	6.33	1	3.62																												6.33	1	3.62
	6.33	1	6																												6.33	1	6
	6.33	1	7																												6.33	1	7
	5.66	1	5.87																												5.66	1	5.87
	5.33	0	5.5																												5.33	0	5.5
	5.5	0	5.12																												5.5	0	5.12
	4.66	1	3.75																												4.66	1	3.75
	4.66	1	5.25																												4.66	1	5.25
	3.83	1	3.87																												3.83	1	3.87
	6.83	1	5.5																												6.83	1	5.5
	6.83	1	6.37																												6.83	1	6.37
	7	1	5.25																												7	1	5.25
	5.16	1	5.5																												5.16	1	5.5
	6.83	0	4																												6.83	0	4
	6.33	1	5.87																												6.33	1	5.87
	5.5	1	4.87																												5.5	1	4.87
	6.66	1	4.87																												6.66	1	4.87
	5.16	1	3.5																												5.16	1	3.5
	6.33	1	4.12																												6.33	1	4.12
	4.16	0	5.5																												4.16	0	5.5
	6	0	4																												6	0	4
	6.5	1	5.12																												6.5	1	5.12
	6.33	1	4.62																												6.33	1	4.62
	3.66	0	5.87																												3.66	0	5.87
	5.16	0	5																												5.16	0	5
	4.16	1	4.87																												4.16	1	4.87
	5.83	1	5.75																												5.83	1	5.75
	5.16	0	5.25																												5.16	0	5.25
	7	0	4.75																												7	0	4.75
	4	1	4.37																												4	1	4.37
	6.5	1	4.5																												6.5	1	4.5
	6.5	0	4.12																												6.5	0	4.12
	6.33	1	6.5																												6.33	1	6.5
	7	0	6.5																												7	0	6.5
	5.66	1	4																												5.66	1	4
	6.5	1	4.25																												6.5	1	4.25
	5.66	1	4.75																												5.66	1	4.75
	5.66	1	5.5																												5.66	1	5.5
	6.33	1	4.75																												6.33	1	4.75
	5.83	0	4.25																												5.83	0	4.25
	6.66	1	6																												6.66	1	6
	5.16	1	4.5																												5.16	1	4.5
	5	1	5.75																												5	1	5.75
	5	0	4.25																												5	0	4.25
	4.5	1	4.62																												4.5	1	4.62
	5.16	1	5.62																												5.16	1	5.62
	6.83	1	5																												6.83	1	5
	2.33	0	6.5																												2.33	0	6.5
	5.33	0	5.12																												5.33	0	5.12
	6.66	0	5.62																												6.66	0	5.62
	7	1	5.5																												7	1	5.5
	6	1	6.5																												6	1	6.5
	5.66	1	4.25																												5.66	1	4.25
	6.5	1	6																												6.5	1	6
	4.83	0	4.25																												4.83	0	4.25
	6.5	0	4.75																												6.5	0	4.75
	3.66	1	4.75																												3.66	1	4.75
	6	1	6																												6	1	6
	6	1	4.5																												6	1	4.5
	7	1	6.25																												7	1	6.25
	5	1	6.62																												5	1	6.62
	4.5	0	4.5																												4.5	0	4.5
	4.5	0	4.62																												4.5	0	4.62
	5.83	1	5.75																												5.83	1	5.75
	4.5	1	5.12																												4.5	1	5.12
	4	1	5.37																												4	1	5.37
	7	1	6.37																												7	1	6.37
	4.66	0	6.37																												4.66	0	6.37
	6.16	0	4.75																												6.16	0	4.75
	7	1	5																												7	1	5
	7	0	4.12																												7	0	4.12
	2.33	0	5.87																												2.33	0	5.87
	6.33	1	7																												6.33	1	7
	6.83	1	5.5																												6.83	1	5.5
	6.16	0	5																												6.16	0	5
	4.66	0	4.37																												4.66	0	4.37
	6	0	5.25																												6	0	5.25
	4.83	1	5.25																												4.83	1	5.25
	6	1	5.37																												6	1	5.37

## Sheet: 3. HC3
Instructions for this sheet: No action required. These calculations are displayed for the benefit of advanced users, and can be safely ignored by the typical user.
8	129	136	B8	Matrix Reference		8	129	136	H8	Matrix Reference					Determinant					8	129	136	X8	Matrix reference	.	Note: This is not in use when HC3 is used.				Note: This is not in use when HC3 is used.							8	129	136	AK8	Matrix reference
2	1	2	B136	B8:B136		8	4	11	K136	H8:K136					4.66798e+06					24	1	24	X136	X8:X136													37	129	165	FI136	AK8:FI136
This pulls the data from the first sheet…							X					(XTX)-1					Unstandardized Regression Weights			Fitted Values and Residuals										Covariance Matrix						H = Hat Matrix = X(XTX)-1XT
	Y	X	M	All Present?			Intercept	X	M	X*M								B̂				Ŷ	Y - Ŷ					Value			γ0 or B0	γ1 or B1	γ2 or B2	γ3 or B3		1	2	3	4	5	6	7	8	9	10	11	12	13	14
	4.83	1	4.87	1			1	1	4.87	4.87		1.11677	-1.11677	-0.215418	0.215418		γ0 or B0	7.70623				5.69195	-0.861951			Sum of Squares (Residual)	SSRes	122.211		γ0 or B0	1.09186	-1.09186	-0.210612	0.210612		0.0126745	-8.32667e-17	0.0120396	0.00959775	0.00901172	0.00837684	0.0114535	-5.55112e-17	8.32667e-17	2.77556e-17	0.0132605	0.00656989	0	0.0077908
	4.5	0	4.25	1			1	0	4.25	0		-1.11677	1.60854	0.215418	-0.30891		γ1 or B1	-3.77265				5.69815	-1.19815			Sum of Squares degrees of freedom	SSdf	125		γ1 or B1	-1.09186	1.57265	0.210612	-0.302019		1.04083e-16	0.0530222	3.40006e-16	2.35922e-16	1.38778e-17	1.31839e-16	0	-0.0296328	0.000708908	0.0401183	2.22045e-16	2.77556e-17	0.0313994	-9.02056e-17
	5.5	1	5	1			1	1	5	5		-0.215418	0.215418	0.0424806	-0.0424806		γ2 or B2	-0.472491				5.73889	-0.238889			Mean Square (Residual)	MSRes	0.97769		γ2 or B2	-0.210612	0.210612	0.0415329	-0.0415329		0.0120396	-8.32667e-17	0.0117122	0.010453	0.0101508	0.00982345	0.01141	-5.55112e-17	8.32667e-17	2.77556e-17	0.0123418	0.00889167	0	0.00952125
	5.66	1	5.5	1			1	1	5.5	5.5		0.215418	-0.30891	-0.0424806	0.0606754		γ3 or B3	0.833553				5.91942	-0.25942							γ3 or B3	0.210612	-0.302019	-0.0415329	0.0593217		0.00959775	-8.32667e-17	0.010453	0.0137426	0.0145321	0.0153873	0.0112425	-5.55112e-17	8.32667e-17	4.16334e-17	0.00880827	0.0178216	0	0.0161768
	6.16	1	5.62	1			1	1	5.62	5.62												5.96275	0.197252													0.00901172	-8.32667e-17	0.0101508	0.0145321	0.0155836	0.0167227	0.0112023	-5.55112e-17	8.32667e-17	5.55112e-17	0.00796022	0.0199648	0	0.0177742
	6	1	5.75	1			1	1	5.75	5.75												6.00969	-0.00968579													0.00837684	-8.32667e-17	0.00982345	0.0153873	0.0167227	0.0181693	0.0111588	-5.55112e-17	8.32667e-17	4.16334e-17	0.00704151	0.0222866	0	0.0195046
	4.66	1	5.12	1			1	1	5.12	5.12												5.78222	-1.12222													0.0114535	-8.32667e-17	0.01141	0.0112425	0.0112023	0.0111588	0.0113698	-5.55112e-17	8.32667e-17	4.16334e-17	0.0114937	0.0110349	0	0.0111186
	6.5	0	6.62	1			1	0	6.62	0												4.57834	1.92166													3.83027e-17	-0.0296328	4.05787e-16	3.67484e-16	1.45439e-16	3.29181e-16	0	0.126321	0.0690724	-0.00528552	2.22045e-16	2.90878e-16	0.0111654	1.07137e-16
	1	0	5.75	1			1	0	5.75	0												4.98941	-3.98941													6.245e-17	0.000708908	3.81639e-16	3.19189e-16	9.71445e-17	2.56739e-16	0	0.0690724	0.0439769	0.0113817	2.22045e-16	1.94289e-16	0.018593	3.46945e-17
	6.83	0	4.62	1			1	0	4.62	0												5.52333	1.30667													9.38138e-17	0.0401183	3.50275e-16	2.56462e-16	3.44169e-17	1.62648e-16	0	-0.00528552	0.0113817	0.0330299	2.22045e-16	6.88338e-17	0.0282405	-5.93969e-17
	5	1	4.75	1			1	1	4.75	4.75												5.64862	-0.648624													0.0132605	-1.11022e-16	0.0123418	0.00880827	0.00796022	0.00704151	0.0114937	0	1.11022e-16	1.38778e-17	0.0141085	0.00442671	0	0.00619347
	5.66	1	6.12	1			1	1	6.12	6.12												6.14328	-0.483279													0.00656989	-5.55112e-17	0.00889167	0.0178216	0.0199648	0.0222866	0.0110349	-1.11022e-16	5.55112e-17	6.93889e-17	0.00442671	0.0288947	0	0.0244297
	5.83	0	4.87	1			1	0	4.87	0												5.4052	0.424797													8.6875e-17	0.0313994	3.57214e-16	2.70339e-16	4.82947e-17	1.83464e-16	0	0.0111654	0.018593	0.0282405	2.22045e-16	9.65894e-17	0.0261061	-3.85803e-17
	6.5	1	5.87	1			1	1	5.87	5.87												6.05301	0.446987													0.0077908	-5.55112e-17	0.00952125	0.0161768	0.0177742	0.0195046	0.0111186	-1.11022e-16	5.55112e-17	5.55112e-17	0.00619347	0.0244297	0	0.0211019
	4.5	1	4.87	1			1	1	4.87	4.87												5.69195	-1.19195													0.0126745	-8.32667e-17	0.0120396	0.00959775	0.00901172	0.00837684	0.0114535	-5.55112e-17	8.32667e-17	2.77556e-17	0.0132605	0.00656989	0	0.0077908
	4.83	0	4.62	1			1	0	4.62	0												5.52333	-0.693326													9.38138e-17	0.0401183	3.50275e-16	2.56462e-16	3.44169e-17	1.62648e-16	0	-0.00528552	0.0113817	0.0330299	2.22045e-16	6.88338e-17	0.0282405	-5.93969e-17
	6.16	1	4.5	1			1	1	4.5	4.5												5.55836	0.601642													0.0144814	-8.32667e-17	0.0129714	0.0071635	0.00576961	0.00425957	0.0115775	-5.55112e-17	8.32667e-17	1.38778e-17	0.0158753	-3.82504e-05	0	0.00286568
	4.33	1	5.5	1			1	1	5.5	5.5												5.91942	-1.58942													0.00959775	-8.32667e-17	0.010453	0.0137426	0.0145321	0.0153873	0.0112425	-5.55112e-17	8.32667e-17	4.16334e-17	0.00880827	0.0178216	0	0.0161768
	4.83	1	4.25	1			1	1	4.25	4.25												5.46809	-0.638093													0.0157023	-8.32667e-17	0.0136009	0.00551873	0.003579	0.00147762	0.0116612	-5.55112e-17	9.71445e-17	1.38778e-17	0.017642	-0.00450321	0	-0.000462106
	5	1	4.25	1			1	1	4.25	4.25												5.46809	-0.468093													0.0157023	-8.32667e-17	0.0136009	0.00551873	0.003579	0.00147762	0.0116612	-5.55112e-17	9.71445e-17	1.38778e-17	0.017642	-0.00450321	0	-0.000462106
	6.5	1	5.25	1			1	1	5.25	5.25												5.82915	0.670845													0.0108187	-5.55112e-17	0.0110826	0.0120978	0.0123414	0.0126054	0.0113263	-1.11022e-16	5.55112e-17	4.16334e-17	0.010575	0.0133566	0	0.012849
	7	1	5	1			1	1	5	5												5.73889	1.26111													0.0120396	-8.32667e-17	0.0117122	0.010453	0.0101508	0.00982345	0.01141	-5.55112e-17	8.32667e-17	2.77556e-17	0.0123418	0.00889167	0	0.00952125
	5.33	1	5.75	1			1	1	5.75	5.75												6.00969	-0.679686													0.00837684	-8.32667e-17	0.00982345	0.0153873	0.0167227	0.0181693	0.0111588	-5.55112e-17	8.32667e-17	4.16334e-17	0.00704151	0.0222866	0	0.0195046
	5.5	1	2.87	1			1	1	2.87	2.87												4.96983	0.530172													0.0224417	-1.38778e-16	0.0170762	-0.00356039	-0.00851318	-0.0138787	0.0121234	5.55112e-17	1.52656e-16	-3.46945e-17	0.0273945	-0.0291498	0	-0.0188315
	7	1	5.5	1			1	1	5.5	5.5												5.91942	1.08058													0.00959775	-8.32667e-17	0.010453	0.0137426	0.0145321	0.0153873	0.0112425	-5.55112e-17	8.32667e-17	4.16334e-17	0.00880827	0.0178216	0	0.0161768
	5.5	0	5.5	1			1	0	5.5	0												5.10753	0.392466													6.93889e-17	0.00942779	3.747e-16	3.05311e-16	8.32667e-17	2.35922e-16	0	0.0526215	0.0367656	0.0161711	2.22045e-16	1.66533e-16	0.0207274	1.38778e-17
	5	1	4.62	1			1	1	4.62	4.62												5.60169	-0.601686													0.0138954	-1.11022e-16	0.0126692	0.00795299	0.0068211	0.0055949	0.0115373	0	1.11022e-16	2.77556e-17	0.0150272	0.00210493	0	0.00446302
	6.83	1	4.37	1			1	1	4.37	4.37												5.51142	1.31858													0.0151163	-1.11022e-16	0.0132987	0.00630822	0.00463049	0.00281296	0.011621	0	8.32667e-17	1.38778e-17	0.016794	-0.00236003	0	0.00113523
	4.83	0	4.37	1			1	0	4.37	0												5.64145	-0.811448													1.00753e-16	0.0488371	3.43336e-16	2.42584e-16	2.05391e-17	1.41831e-16	0	-0.0217364	0.00417035	0.0378193	2.22045e-16	4.10783e-17	0.0303749	-8.02136e-17
	6.66	1	5.62	1			1	1	5.62	5.62												5.96275	0.697252													0.00901172	-8.32667e-17	0.0101508	0.0145321	0.0155836	0.0167227	0.0112023	-5.55112e-17	8.32667e-17	5.55112e-17	0.00796022	0.0199648	0	0.0177742
	6	1	5.12	1			1	1	5.12	5.12												5.78222	0.217783													0.0114535	-8.32667e-17	0.01141	0.0112425	0.0112023	0.0111588	0.0113698	-5.55112e-17	8.32667e-17	4.16334e-17	0.0114937	0.0110349	0	0.0111186
	6.33	1	4.37	1			1	1	4.37	4.37												5.51142	0.81858													0.0151163	-1.11022e-16	0.0132987	0.00630822	0.00463049	0.00281296	0.011621	0	8.32667e-17	1.38778e-17	0.016794	-0.00236003	0	0.00113523
	5.33	0	4.75	1			1	0	4.75	0												5.4619	-0.131902													9.02056e-17	0.0355844	3.53884e-16	2.63678e-16	4.16334e-17	1.73472e-16	0	0.00326893	0.0151316	0.0305394	2.22045e-16	8.32667e-17	0.0271306	-4.85723e-17
	5.5	1	4.62	1			1	1	4.62	4.62												5.60169	-0.101686													0.0138954	-1.11022e-16	0.0126692	0.00795299	0.0068211	0.0055949	0.0115373	0	1.11022e-16	2.77556e-17	0.0150272	0.00210493	0	0.00446302
	5.83	1	5.12	1			1	1	5.12	5.12												5.78222	0.0477832													0.0114535	-8.32667e-17	0.01141	0.0112425	0.0112023	0.0111588	0.0113698	-5.55112e-17	8.32667e-17	4.16334e-17	0.0114937	0.0110349	0	0.0111186
	5.83	1	4.5	1			1	1	4.5	4.5												5.55836	0.271642													0.0144814	-8.32667e-17	0.0129714	0.0071635	0.00576961	0.00425957	0.0115775	-5.55112e-17	8.32667e-17	1.38778e-17	0.0158753	-3.82504e-05	0	0.00286568
	6.83	1	5.37	1			1	1	5.37	5.37												5.87248	0.957518													0.0102326	-8.32667e-17	0.0107804	0.0128873	0.0133929	0.0139407	0.0112861	-5.55112e-17	5.55112e-17	4.16334e-17	0.00972698	0.0154998	0	0.0144464
	5.5	1	4.75	1			1	1	4.75	4.75												5.64862	-0.148624													0.0132605	-1.11022e-16	0.0123418	0.00880827	0.00796022	0.00704151	0.0114937	0	1.11022e-16	1.38778e-17	0.0141085	0.00442671	0	0.00619347
	5.33	1	4.87	1			1	1	4.87	4.87												5.69195	-0.361951													0.0126745	-8.32667e-17	0.0120396	0.00959775	0.00901172	0.00837684	0.0114535	-5.55112e-17	8.32667e-17	2.77556e-17	0.0132605	0.00656989	0	0.0077908
	5.33	0	5.12	1			1	0	5.12	0												5.28708	0.0429197													7.99361e-17	0.0226805	3.64153e-16	2.84217e-16	6.21725e-17	2.04281e-16	0	0.0276162	0.0258044	0.023451	2.22045e-16	1.24345e-16	0.0239717	-1.77636e-17
	7	1	5.37	1			1	1	5.37	5.37												5.87248	1.12752													0.0102326	-8.32667e-17	0.0107804	0.0128873	0.0133929	0.0139407	0.0112861	-5.55112e-17	5.55112e-17	4.16334e-17	0.00972698	0.0154998	0	0.0144464
	4.83	1	4	1			1	1	4	4												5.37783	-0.547828													0.0169232	-1.11022e-16	0.0142305	0.00387396	0.00138839	-0.00130432	0.0117449	0	1.11022e-16	0	0.0194088	-0.00896817	0	-0.00378989
	6.16	0	5.62	1			1	0	5.62	0												5.05083	1.10917													6.60583e-17	0.00524273	3.78031e-16	3.11973e-16	8.99281e-17	2.45914e-16	0	0.060518	0.040227	0.0138722	2.22045e-16	1.79856e-16	0.0197029	2.38698e-17
	5.5	0	4.25	1			1	0	4.25	0												5.69815	-0.198147													1.04083e-16	0.0530222	3.40006e-16	2.35922e-16	1.38778e-17	1.31839e-16	0	-0.0296328	0.000708908	0.0401183	2.22045e-16	2.77556e-17	0.0313994	-9.02056e-17
	4.83	0	6.37	1			1	0	6.37	0												4.69647	0.133533													4.52416e-17	-0.0209139	3.98848e-16	3.53606e-16	1.31561e-16	3.08364e-16	0	0.109871	0.0618611	-0.00049609	2.22045e-16	2.63123e-16	0.0132997	8.63198e-17
	6.33	1	5.25	1			1	1	5.25	5.25												5.82915	0.500845													0.0108187	-5.55112e-17	0.0110826	0.0120978	0.0123414	0.0126054	0.0113263	-1.11022e-16	5.55112e-17	4.16334e-17	0.010575	0.0133566	0	0.012849
	6	0	6	1			1	0	6	0												4.87129	1.12871													5.55112e-17	-0.00800997	3.88578e-16	3.33067e-16	1.11022e-16	2.77556e-16	0	0.0855233	0.0511883	0.00659226	2.22045e-16	2.22045e-16	0.0164586	5.55112e-17
	5.16	1	4.62	1			1	1	4.62	4.62												5.60169	-0.441686													0.0138954	-1.11022e-16	0.0126692	0.00795299	0.0068211	0.0055949	0.0115373	0	1.11022e-16	2.77556e-17	0.0150272	0.00210493	0	0.00446302
	5.83	1	4.37	1			1	1	4.37	4.37												5.51142	0.31858													0.0151163	-1.11022e-16	0.0132987	0.00630822	0.00463049	0.00281296	0.011621	0	8.32667e-17	1.38778e-17	0.016794	-0.00236003	0	0.00113523
	7	1	6.12	1			1	1	6.12	6.12												6.14328	0.856721													0.00656989	-5.55112e-17	0.00889167	0.0178216	0.0199648	0.0222866	0.0110349	-1.11022e-16	5.55112e-17	6.93889e-17	0.00442671	0.0288947	0	0.0244297
	6.33	1	3.62	1			1	1	3.62	3.62												5.24062	1.08938													0.018779	-1.38778e-16	0.0151875	0.00137391	-0.00194134	-0.00553287	0.0118722	2.77556e-17	1.249e-16	0	0.0220943	-0.0157549	0	-0.00884813
	6.33	1	6	1			1	1	6	6												6.09995	0.230049													0.00715593	-5.55112e-17	0.00919387	0.0170321	0.0189133	0.0209512	0.011075	-1.11022e-16	5.55112e-17	5.55112e-17	0.00527475	0.0267515	0	0.0228324
	6.33	1	7	1			1	1	7	7												6.46101	-0.131013													0.00227228	-2.77556e-17	0.00667555	0.0236112	0.0276757	0.032079	0.0107401	-1.66533e-16	2.77556e-17	8.32667e-17	-0.00179227	0.0446114	0	0.0361435
	5.66	1	5.87	1			1	1	5.87	5.87												6.05301	-0.393013													0.0077908	-5.55112e-17	0.00952125	0.0161768	0.0177742	0.0195046	0.0111186	-1.11022e-16	5.55112e-17	5.55112e-17	0.00619347	0.0244297	0	0.0211019
	5.33	0	5.5	1			1	0	5.5	0												5.10753	0.222466													6.93889e-17	0.00942779	3.747e-16	3.05311e-16	8.32667e-17	2.35922e-16	0	0.0526215	0.0367656	0.0161711	2.22045e-16	1.66533e-16	0.0207274	1.38778e-17
	5.5	0	5.12	1			1	0	5.12	0												5.28708	0.21292													7.99361e-17	0.0226805	3.64153e-16	2.84217e-16	6.21725e-17	2.04281e-16	0	0.0276162	0.0258044	0.023451	2.22045e-16	1.24345e-16	0.0239717	-1.77636e-17
	4.66	1	3.75	1			1	1	3.75	3.75												5.28756	-0.627562													0.0181441	-1.38778e-16	0.0148601	0.00222919	-0.000802225	-0.00408626	0.0118287	2.77556e-17	1.249e-16	-1.38778e-17	0.0211756	-0.0134331	0	-0.00711768
	4.66	1	5.25	1			1	1	5.25	5.25												5.82915	-1.16915													0.0108187	-5.55112e-17	0.0110826	0.0120978	0.0123414	0.0126054	0.0113263	-1.11022e-16	5.55112e-17	4.16334e-17	0.010575	0.0133566	0	0.012849
	3.83	1	3.87	1			1	1	3.87	3.87												5.33089	-1.50089													0.0175581	-1.11022e-16	0.0145579	0.00301868	0.000249269	-0.00275093	0.0117885	0	1.249e-16	0	0.0203275	-0.01129	0	-0.00552034
	6.83	1	5.5	1			1	1	5.5	5.5												5.91942	0.91058													0.00959775	-8.32667e-17	0.010453	0.0137426	0.0145321	0.0153873	0.0112425	-5.55112e-17	8.32667e-17	4.16334e-17	0.00880827	0.0178216	0	0.0161768
	6.83	1	6.37	1			1	1	6.37	6.37												6.23354	0.596456													0.00534898	-5.55112e-17	0.00826209	0.0194664	0.0221554	0.0250685	0.0109511	-1.11022e-16	2.77556e-17	6.93889e-17	0.00265995	0.0333597	0	0.0277575
	7	1	5.25	1			1	1	5.25	5.25												5.82915	1.17085													0.0108187	-5.55112e-17	0.0110826	0.0120978	0.0123414	0.0126054	0.0113263	-1.11022e-16	5.55112e-17	4.16334e-17	0.010575	0.0133566	0	0.012849
	5.16	1	5.5	1			1	1	5.5	5.5												5.91942	-0.75942													0.00959775	-8.32667e-17	0.010453	0.0137426	0.0145321	0.0153873	0.0112425	-5.55112e-17	8.32667e-17	4.16334e-17	0.00880827	0.0178216	0	0.0161768
	6.83	0	4	1			1	0	4	0												5.81627	1.01373													1.11022e-16	0.0617411	3.33067e-16	2.22045e-16	0	1.11022e-16	0	-0.0460837	-0.00650243	0.0449077	2.22045e-16	0	0.0335338	-1.11022e-16
	6.33	1	5.87	1			1	1	5.87	5.87												6.05301	0.276987													0.0077908	-5.55112e-17	0.00952125	0.0161768	0.0177742	0.0195046	0.0111186	-1.11022e-16	5.55112e-17	5.55112e-17	0.00619347	0.0244297	0	0.0211019
	5.5	1	4.87	1			1	1	4.87	4.87												5.69195	-0.191951													0.0126745	-8.32667e-17	0.0120396	0.00959775	0.00901172	0.00837684	0.0114535	-5.55112e-17	8.32667e-17	2.77556e-17	0.0132605	0.00656989	0	0.0077908
	6.66	1	4.87	1			1	1	4.87	4.87												5.69195	0.968049													0.0126745	-8.32667e-17	0.0120396	0.00959775	0.00901172	0.00837684	0.0114535	-5.55112e-17	8.32667e-17	2.77556e-17	0.0132605	0.00656989	0	0.0077908
	5.16	1	3.5	1			1	1	3.5	3.5												5.1973	-0.0372966													0.019365	-1.249e-16	0.0154897	0.000584425	-0.00299284	-0.0068682	0.0119124	2.77556e-17	1.249e-16	-1.38778e-17	0.0229423	-0.0178981	0	-0.0104455
	6.33	1	4.12	1			1	1	4.12	4.12												5.42115	0.908845													0.0163372	-1.11022e-16	0.0139283	0.00466345	0.00243988	3.10139e-05	0.0117048	0	1.11022e-16	1.38778e-17	0.0185608	-0.00682499	0	-0.00219256
	4.16	0	5.5	1			1	0	5.5	0												5.10753	-0.947534													6.93889e-17	0.00942779	3.747e-16	3.05311e-16	8.32667e-17	2.35922e-16	0	0.0526215	0.0367656	0.0161711	2.22045e-16	1.66533e-16	0.0207274	1.38778e-17
	6	0	4	1			1	0	4	0												5.81627	0.18373													1.11022e-16	0.0617411	3.33067e-16	2.22045e-16	0	1.11022e-16	0	-0.0460837	-0.00650243	0.0449077	2.22045e-16	0	0.0335338	-1.11022e-16
	6.5	1	5.12	1			1	1	5.12	5.12												5.78222	0.717783													0.0114535	-8.32667e-17	0.01141	0.0112425	0.0112023	0.0111588	0.0113698	-5.55112e-17	8.32667e-17	4.16334e-17	0.0114937	0.0110349	0	0.0111186
	6.33	1	4.62	1			1	1	4.62	4.62												5.60169	0.728314													0.0138954	-1.11022e-16	0.0126692	0.00795299	0.0068211	0.0055949	0.0115373	0	1.11022e-16	2.77556e-17	0.0150272	0.00210493	0	0.00446302
	3.66	0	5.87	1			1	0	5.87	0												4.93271	-1.27271													5.91194e-17	-0.00347616	3.8497e-16	3.2585e-16	1.03806e-16	2.66731e-16	0	0.0769688	0.0474384	0.00908277	2.22045e-16	2.07612e-16	0.0175685	4.46865e-17
	5.16	0	5	1			1	0	5	0												5.34378	-0.183779													8.32667e-17	0.0268656	3.60822e-16	2.77556e-16	5.55112e-17	1.94289e-16	0	0.0197198	0.0223429	0.02575	2.22045e-16	1.11022e-16	0.0249962	-2.77556e-17
	4.16	1	4.87	1			1	1	4.87	4.87												5.69195	-1.53195													0.0126745	-8.32667e-17	0.0120396	0.00959775	0.00901172	0.00837684	0.0114535	-5.55112e-17	8.32667e-17	2.77556e-17	0.0132605	0.00656989	0	0.0077908
	5.83	1	5.75	1			1	1	5.75	5.75												6.00969	-0.179686													0.00837684	-8.32667e-17	0.00982345	0.0153873	0.0167227	0.0181693	0.0111588	-5.55112e-17	8.32667e-17	4.16334e-17	0.00704151	0.0222866	0	0.0195046
	5.16	0	5.25	1			1	0	5.25	0												5.22566	-0.0656565													7.63278e-17	0.0181467	3.67761e-16	2.91434e-16	6.93889e-17	2.15106e-16	0	0.0361707	0.0295543	0.0209605	2.22045e-16	1.38778e-16	0.0228618	-6.93889e-18
	7	0	4.75	1			1	0	4.75	0												5.4619	1.5381													9.02056e-17	0.0355844	3.53884e-16	2.63678e-16	4.16334e-17	1.73472e-16	0	0.00326893	0.0151316	0.0305394	2.22045e-16	8.32667e-17	0.0271306	-4.85723e-17
	4	1	4.37	1			1	1	4.37	4.37												5.51142	-1.51142													0.0151163	-1.11022e-16	0.0132987	0.00630822	0.00463049	0.00281296	0.011621	0	8.32667e-17	1.38778e-17	0.016794	-0.00236003	0	0.00113523
	6.5	1	4.5	1			1	1	4.5	4.5												5.55836	0.941642													0.0144814	-8.32667e-17	0.0129714	0.0071635	0.00576961	0.00425957	0.0115775	-5.55112e-17	8.32667e-17	1.38778e-17	0.0158753	-3.82504e-05	0	0.00286568
	6.5	0	4.12	1			1	0	4.12	0												5.75957	0.740429													1.07692e-16	0.057556	3.36398e-16	2.28706e-16	6.66134e-18	1.21014e-16	0	-0.0381873	-0.00304099	0.0426088	2.22045e-16	1.33227e-17	0.0325093	-1.0103e-16
	6.33	1	6.5	1			1	1	6.5	6.5												6.28048	0.0495178													0.00471411	-2.77556e-17	0.00793471	0.0203216	0.0232945	0.0265151	0.0109076	-1.66533e-16	2.77556e-17	6.93889e-17	0.00174124	0.0356814	0	0.029488
	7	0	6.5	1			1	0	6.5	0												4.63504	2.36496													4.16334e-17	-0.0254477	4.02456e-16	3.60822e-16	1.38778e-16	3.19189e-16	0	0.118425	0.065611	-0.00298659	2.22045e-16	2.77556e-16	0.0121899	9.71445e-17
	5.66	1	4	1			1	1	4	4												5.37783	0.282172													0.0169232	-1.11022e-16	0.0142305	0.00387396	0.00138839	-0.00130432	0.0117449	0	1.11022e-16	0	0.0194088	-0.00896817	0	-0.00378989
	6.5	1	4.25	1			1	1	4.25	4.25												5.46809	1.03191													0.0157023	-8.32667e-17	0.0136009	0.00551873	0.003579	0.00147762	0.0116612	-5.55112e-17	9.71445e-17	1.38778e-17	0.017642	-0.00450321	0	-0.000462106
	5.66	1	4.75	1			1	1	4.75	4.75												5.64862	0.0113761													0.0132605	-1.11022e-16	0.0123418	0.00880827	0.00796022	0.00704151	0.0114937	0	1.11022e-16	1.38778e-17	0.0141085	0.00442671	0	0.00619347
	5.66	1	5.5	1			1	1	5.5	5.5												5.91942	-0.25942													0.00959775	-8.32667e-17	0.010453	0.0137426	0.0145321	0.0153873	0.0112425	-5.55112e-17	8.32667e-17	4.16334e-17	0.00880827	0.0178216	0	0.0161768
	6.33	1	4.75	1			1	1	4.75	4.75												5.64862	0.681376													0.0132605	-1.11022e-16	0.0123418	0.00880827	0.00796022	0.00704151	0.0114937	0	1.11022e-16	1.38778e-17	0.0141085	0.00442671	0	0.00619347
	5.83	0	4.25	1			1	0	4.25	0												5.69815	0.131853													1.04083e-16	0.0530222	3.40006e-16	2.35922e-16	1.38778e-17	1.31839e-16	0	-0.0296328	0.000708908	0.0401183	2.22045e-16	2.77556e-17	0.0313994	-9.02056e-17
	6.66	1	6	1			1	1	6	6												6.09995	0.560049													0.00715593	-5.55112e-17	0.00919387	0.0170321	0.0189133	0.0209512	0.011075	-1.11022e-16	5.55112e-17	5.55112e-17	0.00527475	0.0267515	0	0.0228324
	5.16	1	4.5	1			1	1	4.5	4.5												5.55836	-0.398358													0.0144814	-8.32667e-17	0.0129714	0.0071635	0.00576961	0.00425957	0.0115775	-5.55112e-17	8.32667e-17	1.38778e-17	0.0158753	-3.82504e-05	0	0.00286568
	5	1	5.75	1			1	1	5.75	5.75												6.00969	-1.00969													0.00837684	-8.32667e-17	0.00982345	0.0153873	0.0167227	0.0181693	0.0111588	-5.55112e-17	8.32667e-17	4.16334e-17	0.00704151	0.0222866	0	0.0195046
	5	0	4.25	1			1	0	4.25	0												5.69815	-0.698147													1.04083e-16	0.0530222	3.40006e-16	2.35922e-16	1.38778e-17	1.31839e-16	0	-0.0296328	0.000708908	0.0401183	2.22045e-16	2.77556e-17	0.0313994	-9.02056e-17
	4.5	1	4.62	1			1	1	4.62	4.62												5.60169	-1.10169													0.0138954	-1.11022e-16	0.0126692	0.00795299	0.0068211	0.0055949	0.0115373	0	1.11022e-16	2.77556e-17	0.0150272	0.00210493	0	0.00446302
	5.16	1	5.62	1			1	1	5.62	5.62												5.96275	-0.802748													0.00901172	-8.32667e-17	0.0101508	0.0145321	0.0155836	0.0167227	0.0112023	-5.55112e-17	8.32667e-17	5.55112e-17	0.00796022	0.0199648	0	0.0177742
	6.83	1	5	1			1	1	5	5												5.73889	1.09111													0.0120396	-8.32667e-17	0.0117122	0.010453	0.0101508	0.00982345	0.01141	-5.55112e-17	8.32667e-17	2.77556e-17	0.0123418	0.00889167	0	0.00952125
	2.33	0	6.5	1			1	0	6.5	0												4.63504	-2.30504													4.16334e-17	-0.0254477	4.02456e-16	3.60822e-16	1.38778e-16	3.19189e-16	0	0.118425	0.065611	-0.00298659	2.22045e-16	2.77556e-16	0.0121899	9.71445e-17
	5.33	0	5.12	1			1	0	5.12	0												5.28708	0.0429197													7.99361e-17	0.0226805	3.64153e-16	2.84217e-16	6.21725e-17	2.04281e-16	0	0.0276162	0.0258044	0.023451	2.22045e-16	1.24345e-16	0.0239717	-1.77636e-17
	6.66	0	5.62	1			1	0	5.62	0												5.05083	1.60917													6.60583e-17	0.00524273	3.78031e-16	3.11973e-16	8.99281e-17	2.45914e-16	0	0.060518	0.040227	0.0138722	2.22045e-16	1.79856e-16	0.0197029	2.38698e-17
	7	1	5.5	1			1	1	5.5	5.5												5.91942	1.08058													0.00959775	-8.32667e-17	0.010453	0.0137426	0.0145321	0.0153873	0.0112425	-5.55112e-17	8.32667e-17	4.16334e-17	0.00880827	0.0178216	0	0.0161768
	6	1	6.5	1			1	1	6.5	6.5												6.28048	-0.280482													0.00471411	-2.77556e-17	0.00793471	0.0203216	0.0232945	0.0265151	0.0109076	-1.66533e-16	2.77556e-17	6.93889e-17	0.00174124	0.0356814	0	0.029488
	5.66	1	4.25	1			1	1	4.25	4.25												5.46809	0.191907													0.0157023	-8.32667e-17	0.0136009	0.00551873	0.003579	0.00147762	0.0116612	-5.55112e-17	9.71445e-17	1.38778e-17	0.017642	-0.00450321	0	-0.000462106
	6.5	1	6	1			1	1	6	6												6.09995	0.400049													0.00715593	-5.55112e-17	0.00919387	0.0170321	0.0189133	0.0209512	0.011075	-1.11022e-16	5.55112e-17	5.55112e-17	0.00527475	0.0267515	0	0.0228324
	4.83	0	4.25	1			1	0	4.25	0												5.69815	-0.868147													1.04083e-16	0.0530222	3.40006e-16	2.35922e-16	1.38778e-17	1.31839e-16	0	-0.0296328	0.000708908	0.0401183	2.22045e-16	2.77556e-17	0.0313994	-9.02056e-17
	6.5	0	4.75	1			1	0	4.75	0												5.4619	1.0381													9.02056e-17	0.0355844	3.53884e-16	2.63678e-16	4.16334e-17	1.73472e-16	0	0.00326893	0.0151316	0.0305394	2.22045e-16	8.32667e-17	0.0271306	-4.85723e-17
	3.66	1	4.75	1			1	1	4.75	4.75												5.64862	-1.98862													0.0132605	-1.11022e-16	0.0123418	0.00880827	0.00796022	0.00704151	0.0114937	0	1.11022e-16	1.38778e-17	0.0141085	0.00442671	0	0.00619347
	6	1	6	1			1	1	6	6												6.09995	-0.0999513													0.00715593	-5.55112e-17	0.00919387	0.0170321	0.0189133	0.0209512	0.011075	-1.11022e-16	5.55112e-17	5.55112e-17	0.00527475	0.0267515	0	0.0228324
	6	1	4.5	1			1	1	4.5	4.5												5.55836	0.441642													0.0144814	-8.32667e-17	0.0129714	0.0071635	0.00576961	0.00425957	0.0115775	-5.55112e-17	8.32667e-17	1.38778e-17	0.0158753	-3.82504e-05	0	0.00286568
	7	1	6.25	1			1	1	6.25	6.25												6.19022	0.809783													0.00593502	-2.77556e-17	0.00856429	0.0186769	0.0211039	0.0237332	0.0109913	-1.66533e-16	2.77556e-17	6.93889e-17	0.003508	0.0312165	0	0.0261602
	5	1	6.62	1			1	1	6.62	6.62												6.32381	-1.32381													0.00412807	-5.55112e-17	0.00763251	0.0211111	0.024346	0.0278504	0.0108674	-1.11022e-16	5.55112e-17	8.32667e-17	0.000893199	0.0378246	0	0.0310853
	4.5	0	4.5	1			1	0	4.5	0												5.58002	-1.08002													9.71445e-17	0.0443033	3.46945e-16	2.498e-16	2.77556e-17	1.52656e-16	0	-0.0131819	0.00792025	0.0353288	2.22045e-16	5.55112e-17	0.029265	-6.93889e-17
	4.5	0	4.62	1			1	0	4.62	0												5.52333	-1.02333													9.38138e-17	0.0401183	3.50275e-16	2.56462e-16	3.44169e-17	1.62648e-16	0	-0.00528552	0.0113817	0.0330299	2.22045e-16	6.88338e-17	0.0282405	-5.93969e-17
	5.83	1	5.75	1			1	1	5.75	5.75												6.00969	-0.179686													0.00837684	-8.32667e-17	0.00982345	0.0153873	0.0167227	0.0181693	0.0111588	-5.55112e-17	8.32667e-17	4.16334e-17	0.00704151	0.0222866	0	0.0195046
	4.5	1	5.12	1			1	1	5.12	5.12												5.78222	-1.28222													0.0114535	-8.32667e-17	0.01141	0.0112425	0.0112023	0.0111588	0.0113698	-5.55112e-17	8.32667e-17	4.16334e-17	0.0114937	0.0110349	0	0.0111186
	4	1	5.37	1			1	1	5.37	5.37												5.87248	-1.87248													0.0102326	-8.32667e-17	0.0107804	0.0128873	0.0133929	0.0139407	0.0112861	-5.55112e-17	5.55112e-17	4.16334e-17	0.00972698	0.0154998	0	0.0144464
	7	1	6.37	1			1	1	6.37	6.37												6.23354	0.766456													0.00534898	-5.55112e-17	0.00826209	0.0194664	0.0221554	0.0250685	0.0109511	-1.11022e-16	2.77556e-17	6.93889e-17	0.00265995	0.0333597	0	0.0277575
	4.66	0	6.37	1			1	0	6.37	0												4.69647	-0.0364668													4.52416e-17	-0.0209139	3.98848e-16	3.53606e-16	1.31561e-16	3.08364e-16	0	0.109871	0.0618611	-0.00049609	2.22045e-16	2.63123e-16	0.0132997	8.63198e-17
	6.16	0	4.75	1			1	0	4.75	0												5.4619	0.698098													9.02056e-17	0.0355844	3.53884e-16	2.63678e-16	4.16334e-17	1.73472e-16	0	0.00326893	0.0151316	0.0305394	2.22045e-16	8.32667e-17	0.0271306	-4.85723e-17
	7	1	5	1			1	1	5	5												5.73889	1.26111													0.0120396	-8.32667e-17	0.0117122	0.010453	0.0101508	0.00982345	0.01141	-5.55112e-17	8.32667e-17	2.77556e-17	0.0123418	0.00889167	0	0.00952125
	7	0	4.12	1			1	0	4.12	0												5.75957	1.24043													1.07692e-16	0.057556	3.36398e-16	2.28706e-16	6.66134e-18	1.21014e-16	0	-0.0381873	-0.00304099	0.0426088	2.22045e-16	1.33227e-17	0.0325093	-1.0103e-16
	2.33	0	5.87	1			1	0	5.87	0												4.93271	-2.60271													5.91194e-17	-0.00347616	3.8497e-16	3.2585e-16	1.03806e-16	2.66731e-16	0	0.0769688	0.0474384	0.00908277	2.22045e-16	2.07612e-16	0.0175685	4.46865e-17
	6.33	1	7	1			1	1	7	7												6.46101	-0.131013													0.00227228	-2.77556e-17	0.00667555	0.0236112	0.0276757	0.032079	0.0107401	-1.66533e-16	2.77556e-17	8.32667e-17	-0.00179227	0.0446114	0	0.0361435
	6.83	1	5.5	1			1	1	5.5	5.5												5.91942	0.91058													0.00959775	-8.32667e-17	0.010453	0.0137426	0.0145321	0.0153873	0.0112425	-5.55112e-17	8.32667e-17	4.16334e-17	0.00880827	0.0178216	0	0.0161768
	6.16	0	5	1			1	0	5	0												5.34378	0.816221													8.32667e-17	0.0268656	3.60822e-16	2.77556e-16	5.55112e-17	1.94289e-16	0	0.0197198	0.0223429	0.02575	2.22045e-16	1.11022e-16	0.0249962	-2.77556e-17
	4.66	0	4.37	1			1	0	4.37	0												5.64145	-0.981448													1.00753e-16	0.0488371	3.43336e-16	2.42584e-16	2.05391e-17	1.41831e-16	0	-0.0217364	0.00417035	0.0378193	2.22045e-16	4.10783e-17	0.0303749	-8.02136e-17
	6	0	5.25	1			1	0	5.25	0												5.22566	0.774343													7.63278e-17	0.0181467	3.67761e-16	2.91434e-16	6.93889e-17	2.15106e-16	0	0.0361707	0.0295543	0.0209605	2.22045e-16	1.38778e-16	0.0228618	-6.93889e-18
	4.83	1	5.25	1			1	1	5.25	5.25												5.82915	-0.999155													0.0108187	-5.55112e-17	0.0110826	0.0120978	0.0123414	0.0126054	0.0113263	-1.11022e-16	5.55112e-17	4.16334e-17	0.010575	0.0133566	0	0.012849
	6	1	5.37	1			1	1	5.37	5.37												5.87248	0.127518													0.0102326	-8.32667e-17	0.0107804	0.0128873	0.0133929	0.0139407	0.0112861	-5.55112e-17	5.55112e-17	4.16334e-17	0.00972698	0.0154998	0	0.0144464
	.	.	.	0			.	.	.	.												#N/A	#VALUE!													#N/A	#N/A	#N/A	#N/A	#N/A	#N/A	#N/A	#N/A	#N/A	#N/A	#N/A	#N/A	#N/A	#N/A
	.	.	.	0			.	.	.	.												#N/A	#VALUE!													#N/A	#N/A	#N/A	#N/A	#N/A	#N/A	#N/A	#N/A	#N/A	#N/A	#N/A	#N/A	#N/A	#N/A
	.	.	.	0			.	.	.	.												#N/A	#VALUE!													#N/A	#N/A	#N/A	#N/A	#N/A	#N/A	#N/A	#N/A	#N/A	#N/A	#N/A	#N/A	#N/A	#N/A
	.	.	.	0			.	.	.	.												#N/A	#VALUE!													#N/A	#N/A	#N/A	#N/A	#N/A	#N/A	#N/A	#N/A	#N/A	#N/A	#N/A	#N/A	#N/A	#N/A
	.	.	.	0			.	.	.	.												#N/A	#VALUE!													#N/A	#N/A	#N/A	#N/A	#N/A	#N/A	#N/A	#N/A	#N/A	#N/A	#N/A	#N/A	#N/A	#N/A
	.	.	.	0			.	.	.	.												#N/A	#VALUE!													#N/A	#N/A	#N/A	#N/A	#N/A	#N/A	#N/A	#N/A	#N/A	#N/A	#N/A	#N/A	#N/A	#N/A
	.	.	.	0			.	.	.	.												#N/A	#VALUE!													#N/A	#N/A	#N/A	#N/A	#N/A	#N/A	#N/A	#N/A	#N/A	#N/A	#N/A	#N/A	#N/A	#N/A
	.	.	.	0			.	.	.	.												#N/A	#VALUE!													#N/A	#N/A	#N/A	#N/A	#N/A	#N/A	#N/A	#N/A	#N/A	#N/A	#N/A	#N/A	#N/A	#N/A
	.	.	.	0			.	.	.	.												#N/A	#VALUE!													#N/A	#N/A	#N/A	#N/A	#N/A	#N/A	#N/A	#N/A	#N/A	#N/A	#N/A	#N/A	#N/A	#N/A
	.	.	.	0			.	.	.	.												#N/A	#VALUE!													#N/A	#N/A	#N/A	#N/A	#N/A	#N/A	#N/A	#N/A	#N/A	#N/A	#N/A	#N/A	#N/A	#N/A
	.	.	.	0			.	.	.	.												#N/A	#VALUE!													#N/A	#N/A	#N/A	#N/A	#N/A	#N/A	#N/A	#N/A	#N/A	#N/A	#N/A	#N/A	#N/A	#N/A
	.	.	.	0			.	.	.	.												#N/A	#VALUE!													#N/A	#N/A	#N/A	#N/A	#N/A	#N/A	#N/A	#N/A	#N/A	#N/A	#N/A	#N/A	#N/A	#N/A
	.	.	.	0			.	.	.	.												#N/A	#VALUE!													#N/A	#N/A	#N/A	#N/A	#N/A	#N/A	#N/A	#N/A	#N/A	#N/A	#N/A	#N/A	#N/A	#N/A
	.	.	.	0			.	.	.	.												#N/A	#VALUE!													#N/A	#N/A	#N/A	#N/A	#N/A	#N/A	#N/A	#N/A	#N/A	#N/A	#N/A	#N/A	#N/A	#N/A
	.	.	.	0			.	.	.	.												#N/A	#VALUE!													#N/A	#N/A	#N/A	#N/A	#N/A	#N/A	#N/A	#N/A	#N/A	#N/A	#N/A	#N/A	#N/A	#N/A
	.	.	.	0			.	.	.	.												#N/A	#VALUE!													#N/A	#N/A	#N/A	#N/A	#N/A	#N/A	#N/A	#N/A	#N/A	#N/A	#N/A	#N/A	#N/A	#N/A
	.	.	.	0			.	.	.	.												#N/A	#VALUE!													#N/A	#N/A	#N/A	#N/A	#N/A	#N/A	#N/A	#N/A	#N/A	#N/A	#N/A	#N/A	#N/A	#N/A
	.	.	.	0			.	.	.	.												#N/A	#VALUE!													#N/A	#N/A	#N/A	#N/A	#N/A	#N/A	#N/A	#N/A	#N/A	#N/A	#N/A	#N/A	#N/A	#N/A
	.	.	.	0			.	.	.	.												#N/A	#VALUE!													#N/A	#N/A	#N/A	#N/A	#N/A	#N/A	#N/A	#N/A	#N/A	#N/A	#N/A	#N/A	#N/A	#N/A
	.	.	.	0			.	.	.	.												#N/A	#VALUE!													#N/A	#N/A	#N/A	#N/A	#N/A	#N/A	#N/A	#N/A	#N/A	#N/A	#N/A	#N/A	#N/A	#N/A
	.	.	.	0			.	.	.	.												#N/A	#VALUE!													#N/A	#N/A	#N/A	#N/A	#N/A	#N/A	#N/A	#N/A	#N/A	#N/A	#N/A	#N/A	#N/A	#N/A
	.	.	.	0			.	.	.	.												#N/A	#VALUE!													#N/A	#N/A	#N/A	#N/A	#N/A	#N/A	#N/A	#N/A	#N/A	#N/A	#N/A	#N/A	#N/A	#N/A
	.	.	.	0			.	.	.	.												#N/A	#VALUE!													#N/A	#N/A	#N/A	#N/A	#N/A	#N/A	#N/A	#N/A	#N/A	#N/A	#N/A	#N/A	#N/A	#N/A
	.	.	.	0			.	.	.	.												#N/A	#VALUE!													#N/A	#N/A	#N/A	#N/A	#N/A	#N/A	#N/A	#N/A	#N/A	#N/A	#N/A	#N/A	#N/A	#N/A
	.	.	.	0			.	.	.	.												#N/A	#VALUE!													#N/A	#N/A	#N/A	#N/A	#N/A	#N/A	#N/A	#N/A	#N/A	#N/A	#N/A	#N/A	#N/A	#N/A
	.	.	.	0			.	.	.	.												#N/A	#VALUE!													#N/A	#N/A	#N/A	#N/A	#N/A	#N/A	#N/A	#N/A	#N/A	#N/A	#N/A	#N/A	#N/A	#N/A
	.	.	.	0			.	.	.	.												#N/A	#VALUE!													#N/A	#N/A	#N/A	#N/A	#N/A	#N/A	#N/A	#N/A	#N/A	#N/A	#N/A	#N/A	#N/A	#N/A
	.	.	.	0			.	.	.	.												#N/A	#VALUE!													#N/A	#N/A	#N/A	#N/A	#N/A	#N/A	#N/A	#N/A	#N/A	#N/A	#N/A	#N/A	#N/A	#N/A
	.	.	.	0			.	.	.	.												#N/A	#VALUE!													#N/A	#N/A	#N/A	#N/A	#N/A	#N/A	#N/A	#N/A	#N/A	#N/A	#N/A	#N/A	#N/A	#N/A
	.	.	.	0			.	.	.	.												#N/A	#VALUE!													#N/A	#N/A	#N/A	#N/A	#N/A	#N/A	#N/A	#N/A	#N/A	#N/A	#N/A	#N/A	#N/A	#N/A
	.	.	.	0			.	.	.	.												#N/A	#VALUE!													#N/A	#N/A	#N/A	#N/A	#N/A	#N/A	#N/A	#N/A	#N/A	#N/A	#N/A	#N/A	#N/A	#N/A
	.	.	.	0			.	.	.	.												#N/A	#VALUE!													#N/A	#N/A	#N/A	#N/A	#N/A	#N/A	#N/A	#N/A	#N/A	#N/A	#N/A	#N/A	#N/A	#N/A
	.	.	.	0			.	.	.	.												#N/A	#VALUE!													#N/A	#N/A	#N/A	#N/A	#N/A	#N/A	#N/A	#N/A	#N/A	#N/A	#N/A	#N/A	#N/A	#N/A
	.	.	.	0			.	.	.	.												#N/A	#VALUE!													#N/A	#N/A	#N/A	#N/A	#N/A	#N/A	#N/A	#N/A	#N/A	#N/A	#N/A	#N/A	#N/A	#N/A
	.	.	.	0			.	.	.	.												#N/A	#VALUE!													#N/A	#N/A	#N/A	#N/A	#N/A	#N/A	#N/A	#N/A	#N/A	#N/A	#N/A	#N/A	#N/A	#N/A
	.	.	.	0			.	.	.	.												#N/A	#VALUE!													#N/A	#N/A	#N/A	#N/A	#N/A	#N/A	#N/A	#N/A	#N/A	#N/A	#N/A	#N/A	#N/A	#N/A
	.	.	.	0			.	.	.	.												#N/A	#VALUE!													#N/A	#N/A	#N/A	#N/A	#N/A	#N/A	#N/A	#N/A	#N/A	#N/A	#N/A	#N/A	#N/A	#N/A
	.	.	.	0			.	.	.	.												#N/A	#VALUE!													#N/A	#N/A	#N/A	#N/A	#N/A	#N/A	#N/A	#N/A	#N/A	#N/A	#N/A	#N/A	#N/A	#N/A
	.	.	.	0			.	.	.	.												#N/A	#VALUE!													#N/A	#N/A	#N/A	#N/A	#N/A	#N/A	#N/A	#N/A	#N/A	#N/A	#N/A	#N/A	#N/A	#N/A
	.	.	.	0			.	.	.	.												#N/A	#VALUE!													#N/A	#N/A	#N/A	#N/A	#N/A	#N/A	#N/A	#N/A	#N/A	#N/A	#N/A	#N/A	#N/A	#N/A
	.	.	.	0			.	.	.	.												#N/A	#VALUE!													#N/A	#N/A	#N/A	#N/A	#N/A	#N/A	#N/A	#N/A	#N/A	#N/A	#N/A	#N/A	#N/A	#N/A
	.	.	.	0			.	.	.	.												#N/A	#VALUE!													#N/A	#N/A	#N/A	#N/A	#N/A	#N/A	#N/A	#N/A	#N/A	#N/A	#N/A	#N/A	#N/A	#N/A
	.	.	.	0			.	.	.	.												#N/A	#VALUE!													#N/A	#N/A	#N/A	#N/A	#N/A	#N/A	#N/A	#N/A	#N/A	#N/A	#N/A	#N/A	#N/A	#N/A
	.	.	.	0			.	.	.	.												#N/A	#VALUE!													#N/A	#N/A	#N/A	#N/A	#N/A	#N/A	#N/A	#N/A	#N/A	#N/A	#N/A	#N/A	#N/A	#N/A
	.	.	.	0			.	.	.	.												#N/A	#VALUE!													#N/A	#N/A	#N/A	#N/A	#N/A	#N/A	#N/A	#N/A	#N/A	#N/A	#N/A	#N/A	#N/A	#N/A
	.	.	.	0			.	.	.	.												#N/A	#VALUE!													#N/A	#N/A	#N/A	#N/A	#N/A	#N/A	#N/A	#N/A	#N/A	#N/A	#N/A	#N/A	#N/A	#N/A
	.	.	.	0			.	.	.	.												#N/A	#VALUE!													#N/A	#N/A	#N/A	#N/A	#N/A	#N/A	#N/A	#N/A	#N/A	#N/A	#N/A	#N/A	#N/A	#N/A
	.	.	.	0			.	.	.	.												#N/A	#VALUE!													#N/A	#N/A	#N/A	#N/A	#N/A	#N/A	#N/A	#N/A	#N/A	#N/A	#N/A	#N/A	#N/A	#N/A
	.	.	.	0			.	.	.	.												#N/A	#VALUE!													#N/A	#N/A	#N/A	#N/A	#N/A	#N/A	#N/A	#N/A	#N/A	#N/A	#N/A	#N/A	#N/A	#N/A
	.	.	.	0			.	.	.	.												#N/A	#VALUE!													#N/A	#N/A	#N/A	#N/A	#N/A	#N/A	#N/A	#N/A	#N/A	#N/A	#N/A	#N/A	#N/A	#N/A
	.	.	.	0			.	.	.	.												#N/A	#VALUE!													#N/A	#N/A	#N/A	#N/A	#N/A	#N/A	#N/A	#N/A	#N/A	#N/A	#N/A	#N/A	#N/A	#N/A
	.	.	.	0			.	.	.	.												#N/A	#VALUE!													#N/A	#N/A	#N/A	#N/A	#N/A	#N/A	#N/A	#N/A	#N/A	#N/A	#N/A	#N/A	#N/A	#N/A
	.	.	.	0			.	.	.	.												#N/A	#VALUE!													#N/A	#N/A	#N/A	#N/A	#N/A	#N/A	#N/A	#N/A	#N/A	#N/A	#N/A	#N/A	#N/A	#N/A
	.	.	.	0			.	.	.	.												#N/A	#VALUE!													#N/A	#N/A	#N/A	#N/A	#N/A	#N/A	#N/A	#N/A	#N/A	#N/A	#N/A	#N/A	#N/A	#N/A
	.	.	.	0			.	.	.	.												#N/A	#VALUE!													#N/A	#N/A	#N/A	#N/A	#N/A	#N/A	#N/A	#N/A	#N/A	#N/A	#N/A	#N/A	#N/A	#N/A
	.	.	.	0			.	.	.	.												#N/A	#VALUE!													#N/A	#N/A	#N/A	#N/A	#N/A	#N/A	#N/A	#N/A	#N/A	#N/A	#N/A	#N/A	#N/A	#N/A
	.	.	.	0			.	.	.	.												#N/A	#VALUE!													#N/A	#N/A	#N/A	#N/A	#N/A	#N/A	#N/A	#N/A	#N/A	#N/A	#N/A	#N/A	#N/A	#N/A
	.	.	.	0			.	.	.	.												#N/A	#VALUE!													#N/A	#N/A	#N/A	#N/A	#N/A	#N/A	#N/A	#N/A	#N/A	#N/A	#N/A	#N/A	#N/A	#N/A
	.	.	.	0			.	.	.	.												#N/A	#VALUE!													#N/A	#N/A	#N/A	#N/A	#N/A	#N/A	#N/A	#N/A	#N/A	#N/A	#N/A	#N/A	#N/A	#N/A
	.	.	.	0			.	.	.	.												#N/A	#VALUE!													#N/A	#N/A	#N/A	#N/A	#N/A	#N/A	#N/A	#N/A	#N/A	#N/A	#N/A	#N/A	#N/A	#N/A
	.	.	.	0			.	.	.	.												#N/A	#VALUE!													#N/A	#N/A	#N/A	#N/A	#N/A	#N/A	#N/A	#N/A	#N/A	#N/A	#N/A	#N/A	#N/A	#N/A
	.	.	.	0			.	.	.	.												#N/A	#VALUE!													#N/A	#N/A	#N/A	#N/A	#N/A	#N/A	#N/A	#N/A	#N/A	#N/A	#N/A	#N/A	#N/A	#N/A
	.	.	.	0			.	.	.	.												#N/A	#VALUE!													#N/A	#N/A	#N/A	#N/A	#N/A	#N/A	#N/A	#N/A	#N/A	#N/A	#N/A	#N/A	#N/A	#N/A
	.	.	.	0			.	.	.	.												#N/A	#VALUE!													#N/A	#N/A	#N/A	#N/A	#N/A	#N/A	#N/A	#N/A	#N/A	#N/A	#N/A	#N/A	#N/A	#N/A
	.	.	.	0			.	.	.	.												#N/A	#VALUE!													#N/A	#N/A	#N/A	#N/A	#N/A	#N/A	#N/A	#N/A	#N/A	#N/A	#N/A	#N/A	#N/A	#N/A
	.	.	.	0			.	.	.	.												#N/A	#VALUE!													#N/A	#N/A	#N/A	#N/A	#N/A	#N/A	#N/A	#N/A	#N/A	#N/A	#N/A	#N/A	#N/A	#N/A
	.	.	.	0			.	.	.	.												#N/A	#VALUE!													#N/A	#N/A	#N/A	#N/A	#N/A	#N/A	#N/A	#N/A	#N/A	#N/A	#N/A	#N/A	#N/A	#N/A
	.	.	.	0			.	.	.	.												#N/A	#VALUE!													#N/A	#N/A	#N/A	#N/A	#N/A	#N/A	#N/A	#N/A	#N/A	#N/A	#N/A	#N/A	#N/A	#N/A
	.	.	.	0			.	.	.	.												#N/A	#VALUE!													#N/A	#N/A	#N/A	#N/A	#N/A	#N/A	#N/A	#N/A	#N/A	#N/A	#N/A	#N/A	#N/A	#N/A
	.	.	.	0			.	.	.	.												#N/A	#VALUE!													#N/A	#N/A	#N/A	#N/A	#N/A	#N/A	#N/A	#N/A	#N/A	#N/A	#N/A	#N/A	#N/A	#N/A
	.	.	.	0			.	.	.	.												#N/A	#VALUE!													#N/A	#N/A	#N/A	#N/A	#N/A	#N/A	#N/A	#N/A	#N/A	#N/A	#N/A	#N/A	#N/A	#N/A
	.	.	.	0			.	.	.	.												#N/A	#VALUE!													#N/A	#N/A	#N/A	#N/A	#N/A	#N/A	#N/A	#N/A	#N/A	#N/A	#N/A	#N/A	#N/A	#N/A
	.	.	.	0			.	.	.	.												#N/A	#VALUE!													#N/A	#N/A	#N/A	#N/A	#N/A	#N/A	#N/A	#N/A	#N/A	#N/A	#N/A	#N/A	#N/A	#N/A
	.	.	.	0			.	.	.	.												#N/A	#VALUE!													#N/A	#N/A	#N/A	#N/A	#N/A	#N/A	#N/A	#N/A	#N/A	#N/A	#N/A	#N/A	#N/A	#N/A
	.	.	.	0			.	.	.	.												#N/A	#VALUE!													#N/A	#N/A	#N/A	#N/A	#N/A	#N/A	#N/A	#N/A	#N/A	#N/A	#N/A	#N/A	#N/A	#N/A
	.	.	.	0			.	.	.	.												#N/A	#VALUE!													#N/A	#N/A	#N/A	#N/A	#N/A	#N/A	#N/A	#N/A	#N/A	#N/A	#N/A	#N/A	#N/A	#N/A
	.	.	.	0			.	.	.	.												#N/A	#VALUE!													#N/A	#N/A	#N/A	#N/A	#N/A	#N/A	#N/A	#N/A	#N/A	#N/A	#N/A	#N/A	#N/A	#N/A
	.	.	.	0			.	.	.	.												#N/A	#VALUE!													#N/A	#N/A	#N/A	#N/A	#N/A	#N/A	#N/A	#N/A	#N/A	#N/A	#N/A	#N/A	#N/A	#N/A
	.	.	.	0			.	.	.	.												#N/A	#VALUE!													#N/A	#N/A	#N/A	#N/A	#N/A	#N/A	#N/A	#N/A	#N/A	#N/A	#N/A	#N/A	#N/A	#N/A
	.	.	.	0			.	.	.	.												#N/A	#VALUE!													#N/A	#N/A	#N/A	#N/A	#N/A	#N/A	#N/A	#N/A	#N/A	#N/A	#N/A	#N/A	#N/A	#N/A
	.	.	.	0			.	.	.	.												#N/A	#VALUE!													#N/A	#N/A	#N/A	#N/A	#N/A	#N/A	#N/A	#N/A	#N/A	#N/A	#N/A	#N/A	#N/A	#N/A
	.	.	.	0			.	.	.	.												#N/A	#VALUE!													#N/A	#N/A	#N/A	#N/A	#N/A	#N/A	#N/A	#N/A	#N/A	#N/A	#N/A	#N/A	#N/A	#N/A
	.	.	.	0			.	.	.	.												#N/A	#VALUE!													#N/A	#N/A	#N/A	#N/A	#N/A	#N/A	#N/A	#N/A	#N/A	#N/A	#N/A	#N/A	#N/A	#N/A
	.	.	.	0			.	.	.	.												#N/A	#VALUE!													#N/A	#N/A	#N/A	#N/A	#N/A	#N/A	#N/A	#N/A	#N/A	#N/A	#N/A	#N/A	#N/A	#N/A
	.	.	.	0			.	.	.	.												#N/A	#VALUE!													#N/A	#N/A	#N/A	#N/A	#N/A	#N/A	#N/A	#N/A	#N/A	#N/A	#N/A	#N/A	#N/A	#N/A
	.	.	.	0			.	.	.	.												#N/A	#VALUE!													#N/A	#N/A	#N/A	#N/A	#N/A	#N/A	#N/A	#N/A	#N/A	#N/A	#N/A	#N/A	#N/A	#N/A
	.	.	.	0			.	.	.	.												#N/A	#VALUE!													#N/A	#N/A	#N/A	#N/A	#N/A	#N/A	#N/A	#N/A	#N/A	#N/A	#N/A	#N/A	#N/A	#N/A
	.	.	.	0			.	.	.	.												#N/A	#VALUE!													#N/A	#N/A	#N/A	#N/A	#N/A	#N/A	#N/A	#N/A	#N/A	#N/A	#N/A	#N/A	#N/A	#N/A
	.	.	.	0			.	.	.	.												#N/A	#VALUE!													#N/A	#N/A	#N/A	#N/A	#N/A	#N/A	#N/A	#N/A	#N/A	#N/A	#N/A	#N/A	#N/A	#N/A
	.	.	.	0			.	.	.	.												#N/A	#VALUE!													#N/A	#N/A	#N/A	#N/A	#N/A	#N/A	#N/A	#N/A	#N/A	#N/A	#N/A	#N/A	#N/A	#N/A
	.	.	.	0			.	.	.	.												#N/A	#VALUE!													#N/A	#N/A	#N/A	#N/A	#N/A	#N/A	#N/A	#N/A	#N/A	#N/A	#N/A	#N/A	#N/A	#N/A
	.	.	.	0			.	.	.	.												#N/A	#VALUE!													#N/A	#N/A	#N/A	#N/A	#N/A	#N/A	#N/A	#N/A	#N/A	#N/A	#N/A	#N/A	#N/A	#N/A
	.	.	.	0			.	.	.	.												#N/A	#VALUE!													#N/A	#N/A	#N/A	#N/A	#N/A	#N/A	#N/A	#N/A	#N/A	#N/A	#N/A	#N/A	#N/A	#N/A
	.	.	.	0			.	.	.	.												#N/A	#VALUE!													#N/A	#N/A	#N/A	#N/A	#N/A	#N/A	#N/A	#N/A	#N/A	#N/A	#N/A	#N/A	#N/A	#N/A
	.	.	.	0			.	.	.	.												#N/A	#VALUE!													#N/A	#N/A	#N/A	#N/A	#N/A	#N/A	#N/A	#N/A	#N/A	#N/A	#N/A	#N/A	#N/A	#N/A
	.	.	.	0			.	.	.	.												#N/A	#VALUE!													#N/A	#N/A	#N/A	#N/A	#N/A	#N/A	#N/A	#N/A	#N/A	#N/A	#N/A	#N/A	#N/A	#N/A
	.	.	.	0			.	.	.	.												#N/A	#VALUE!													#N/A	#N/A	#N/A	#N/A	#N/A	#N/A	#N/A	#N/A	#N/A	#N/A	#N/A	#N/A	#N/A	#N/A
	.	.	.	0			.	.	.	.												#N/A	#VALUE!													#N/A	#N/A	#N/A	#N/A	#N/A	#N/A	#N/A	#N/A	#N/A	#N/A	#N/A	#N/A	#N/A	#N/A
	.	.	.	0			.	.	.	.												#N/A	#VALUE!													#N/A	#N/A	#N/A	#N/A	#N/A	#N/A	#N/A	#N/A	#N/A	#N/A	#N/A	#N/A	#N/A	#N/A
	.	.	.	0			.	.	.	.												#N/A	#VALUE!													#N/A	#N/A	#N/A	#N/A	#N/A	#N/A	#N/A	#N/A	#N/A	#N/A	#N/A	#N/A	#N/A	#N/A
	.	.	.	0			.	.	.	.												#N/A	#VALUE!													#N/A	#N/A	#N/A	#N/A	#N/A	#N/A	#N/A	#N/A	#N/A	#N/A	#N/A	#N/A	#N/A	#N/A
	.	.	.	0			.	.	.	.												#N/A	#VALUE!													#N/A	#N/A	#N/A	#N/A	#N/A	#N/A	#N/A	#N/A	#N/A	#N/A	#N/A	#N/A	#N/A	#N/A
	.	.	.	0			.	.	.	.												#N/A	#VALUE!													#N/A	#N/A	#N/A	#N/A	#N/A	#N/A	#N/A	#N/A	#N/A	#N/A	#N/A	#N/A	#N/A	#N/A
	.	.	.	0			.	.	.	.												#N/A	#VALUE!													#N/A	#N/A	#N/A	#N/A	#N/A	#N/A	#N/A	#N/A	#N/A	#N/A	#N/A	#N/A	#N/A	#N/A
	.	.	.	0			.	.	.	.												#N/A	#VALUE!													#N/A	#N/A	#N/A	#N/A	#N/A	#N/A	#N/A	#N/A	#N/A	#N/A	#N/A	#N/A	#N/A	#N/A
	.	.	.	0			.	.	.	.												#N/A	#VALUE!													#N/A	#N/A	#N/A	#N/A	#N/A	#N/A	#N/A	#N/A	#N/A	#N/A	#N/A	#N/A	#N/A	#N/A
	.	.	.	0			.	.	.	.												#N/A	#VALUE!													#N/A	#N/A	#N/A	#N/A	#N/A	#N/A	#N/A	#N/A	#N/A	#N/A	#N/A	#N/A	#N/A	#N/A
	.	.	.	0			.	.	.	.												#N/A	#VALUE!													#N/A	#N/A	#N/A	#N/A	#N/A	#N/A	#N/A	#N/A	#N/A	#N/A	#N/A	#N/A	#N/A	#N/A
	.	.	.	0			.	.	.	.												#N/A	#VALUE!													#N/A	#N/A	#N/A	#N/A	#N/A	#N/A	#N/A	#N/A	#N/A	#N/A	#N/A	#N/A	#N/A	#N/A
	.	.	.	0			.	.	.	.												#N/A	#VALUE!													#N/A	#N/A	#N/A	#N/A	#N/A	#N/A	#N/A	#N/A	#N/A	#N/A	#N/A	#N/A	#N/A	#N/A
	.	.	.	0			.	.	.	.												#N/A	#VALUE!													#N/A	#N/A	#N/A	#N/A	#N/A	#N/A	#N/A	#N/A	#N/A	#N/A	#N/A	#N/A	#N/A	#N/A
	.	.	.	0			.	.	.	.												#N/A	#VALUE!													#N/A	#N/A	#N/A	#N/A	#N/A	#N/A	#N/A	#N/A	#N/A	#N/A	#N/A	#N/A	#N/A	#N/A
	.	.	.	0			.	.	.	.												#N/A	#VALUE!													#N/A	#N/A	#N/A	#N/A	#N/A	#N/A	#N/A	#N/A	#N/A	#N/A	#N/A	#N/A	#N/A	#N/A
	.	.	.	0			.	.	.	.												#N/A	#VALUE!													#N/A	#N/A	#N/A	#N/A	#N/A	#N/A	#N/A	#N/A	#N/A	#N/A	#N/A	#N/A	#N/A	#N/A
	.	.	.	0			.	.	.	.												#N/A	#VALUE!													#N/A	#N/A	#N/A	#N/A	#N/A	#N/A	#N/A	#N/A	#N/A	#N/A	#N/A	#N/A	#N/A	#N/A
	.	.	.	0			.	.	.	.												#N/A	#VALUE!													#N/A	#N/A	#N/A	#N/A	#N/A	#N/A	#N/A	#N/A	#N/A	#N/A	#N/A	#N/A	#N/A	#N/A
	.	.	.	0			.	.	.	.												#N/A	#VALUE!													#N/A	#N/A	#N/A	#N/A	#N/A	#N/A	#N/A	#N/A	#N/A	#N/A	#N/A	#N/A	#N/A	#N/A
	.	.	.	0			.	.	.	.												#N/A	#VALUE!													#N/A	#N/A	#N/A	#N/A	#N/A	#N/A	#N/A	#N/A	#N/A	#N/A	#N/A	#N/A	#N/A	#N/A
	.	.	.	0			.	.	.	.												#N/A	#VALUE!													#N/A	#N/A	#N/A	#N/A	#N/A	#N/A	#N/A	#N/A	#N/A	#N/A	#N/A	#N/A	#N/A	#N/A
	.	.	.	0			.	.	.	.												#N/A	#VALUE!													#N/A	#N/A	#N/A	#N/A	#N/A	#N/A	#N/A	#N/A	#N/A	#N/A	#N/A	#N/A	#N/A	#N/A
	.	.	.	0			.	.	.	.												#N/A	#VALUE!													#N/A	#N/A	#N/A	#N/A	#N/A	#N/A	#N/A	#N/A	#N/A	#N/A	#N/A	#N/A	#N/A	#N/A
	.	.	.	0			.	.	.	.												#N/A	#VALUE!													#N/A	#N/A	#N/A	#N/A	#N/A	#N/A	#N/A	#N/A	#N/A	#N/A	#N/A	#N/A	#N/A	#N/A
	.	.	.	0			.	.	.	.												#N/A	#VALUE!													#N/A	#N/A	#N/A	#N/A	#N/A	#N/A	#N/A	#N/A	#N/A	#N/A	#N/A	#N/A	#N/A	#N/A
	.	.	.	0			.	.	.	.												#N/A	#VALUE!													#N/A	#N/A	#N/A	#N/A	#N/A	#N/A	#N/A	#N/A	#N/A	#N/A	#N/A	#N/A	#N/A	#N/A
	.	.	.	0			.	.	.	.												#N/A	#VALUE!													#N/A	#N/A	#N/A	#N/A	#N/A	#N/A	#N/A	#N/A	#N/A	#N/A	#N/A	#N/A	#N/A	#N/A
	.	.	.	0			.	.	.	.												#N/A	#VALUE!													#N/A	#N/A	#N/A	#N/A	#N/A	#N/A	#N/A	#N/A	#N/A	#N/A	#N/A	#N/A	#N/A	#N/A
	.	.	.	0			.	.	.	.												#N/A	#VALUE!													#N/A	#N/A	#N/A	#N/A	#N/A	#N/A	#N/A	#N/A	#N/A	#N/A	#N/A	#N/A	#N/A	#N/A
	.	.	.	0			.	.	.	.												#N/A	#VALUE!													#N/A	#N/A	#N/A	#N/A	#N/A	#N/A	#N/A	#N/A	#N/A	#N/A	#N/A	#N/A	#N/A	#N/A
	.	.	.	0			.	.	.	.												#N/A	#VALUE!													#N/A	#N/A	#N/A	#N/A	#N/A	#N/A	#N/A	#N/A	#N/A	#N/A	#N/A	#N/A	#N/A	#N/A
	.	.	.	0			.	.	.	.												#N/A	#VALUE!													#N/A	#N/A	#N/A	#N/A	#N/A	#N/A	#N/A	#N/A	#N/A	#N/A	#N/A	#N/A	#N/A	#N/A
	.	.	.	0			.	.	.	.												#N/A	#VALUE!													#N/A	#N/A	#N/A	#N/A	#N/A	#N/A	#N/A	#N/A	#N/A	#N/A	#N/A	#N/A	#N/A	#N/A
	.	.	.	0			.	.	.	.												#N/A	#VALUE!													#N/A	#N/A	#N/A	#N/A	#N/A	#N/A	#N/A	#N/A	#N/A	#N/A	#N/A	#N/A	#N/A	#N/A
	.	.	.	0			.	.	.	.												#N/A	#VALUE!													#N/A	#N/A	#N/A	#N/A	#N/A	#N/A	#N/A	#N/A	#N/A	#N/A	#N/A	#N/A	#N/A	#N/A
	.	.	.	0			.	.	.	.												#N/A	#VALUE!													#N/A	#N/A	#N/A	#N/A	#N/A	#N/A	#N/A	#N/A	#N/A	#N/A	#N/A	#N/A	#N/A	#N/A
	.	.	.	0			.	.	.	.												#N/A	#VALUE!													#N/A	#N/A	#N/A	#N/A	#N/A	#N/A	#N/A	#N/A	#N/A	#N/A	#N/A	#N/A	#N/A	#N/A
	.	.	.	0			.	.	.	.												#N/A	#VALUE!													#N/A	#N/A	#N/A	#N/A	#N/A	#N/A	#N/A	#N/A	#N/A	#N/A	#N/A	#N/A	#N/A	#N/A
	.	.	.	0			.	.	.	.												#N/A	#VALUE!													#N/A	#N/A	#N/A	#N/A	#N/A	#N/A	#N/A	#N/A	#N/A	#N/A	#N/A	#N/A	#N/A	#N/A
	.	.	.	0			.	.	.	.												#N/A	#VALUE!													#N/A	#N/A	#N/A	#N/A	#N/A	#N/A	#N/A	#N/A	#N/A	#N/A	#N/A	#N/A	#N/A	#N/A
	.	.	.	0			.	.	.	.												#N/A	#VALUE!													#N/A	#N/A	#N/A	#N/A	#N/A	#N/A	#N/A	#N/A	#N/A	#N/A	#N/A	#N/A	#N/A	#N/A
	.	.	.	0			.	.	.	.												#N/A	#VALUE!													#N/A	#N/A	#N/A	#N/A	#N/A	#N/A	#N/A	#N/A	#N/A	#N/A	#N/A	#N/A	#N/A	#N/A
	.	.	.	0			.	.	.	.												#N/A	#VALUE!													#N/A	#N/A	#N/A	#N/A	#N/A	#N/A	#N/A	#N/A	#N/A	#N/A	#N/A	#N/A	#N/A	#N/A
	.	.	.	0			.	.	.	.												#N/A	#VALUE!													#N/A	#N/A	#N/A	#N/A	#N/A	#N/A	#N/A	#N/A	#N/A	#N/A	#N/A	#N/A	#N/A	#N/A
	.	.	.	0			.	.	.	.												#N/A	#VALUE!													#N/A	#N/A	#N/A	#N/A	#N/A	#N/A	#N/A	#N/A	#N/A	#N/A	#N/A	#N/A	#N/A	#N/A
	.	.	.	0			.	.	.	.												#N/A	#VALUE!													#N/A	#N/A	#N/A	#N/A	#N/A	#N/A	#N/A	#N/A	#N/A	#N/A	#N/A	#N/A	#N/A	#N/A
	.	.	.	0			.	.	.	.												#N/A	#VALUE!													#N/A	#N/A	#N/A	#N/A	#N/A	#N/A	#N/A	#N/A	#N/A	#N/A	#N/A	#N/A	#N/A	#N/A
	.	.	.	0			.	.	.	.												#N/A	#VALUE!													#N/A	#N/A	#N/A	#N/A	#N/A	#N/A	#N/A	#N/A	#N/A	#N/A	#N/A	#N/A	#N/A	#N/A
	.	.	.	0			.	.	.	.												#N/A	#VALUE!													#N/A	#N/A	#N/A	#N/A	#N/A	#N/A	#N/A	#N/A	#N/A	#N/A	#N/A	#N/A	#N/A	#N/A
	.	.	.	0			.	.	.	.												#N/A	#VALUE!													#N/A	#N/A	#N/A	#N/A	#N/A	#N/A	#N/A	#N/A	#N/A	#N/A	#N/A	#N/A	#N/A	#N/A
	.	.	.	0			.	.	.	.												#N/A	#VALUE!													#N/A	#N/A	#N/A	#N/A	#N/A	#N/A	#N/A	#N/A	#N/A	#N/A	#N/A	#N/A	#N/A	#N/A
	.	.	.	0			.	.	.	.												#N/A	#VALUE!													#N/A	#N/A	#N/A	#N/A	#N/A	#N/A	#N/A	#N/A	#N/A	#N/A	#N/A	#N/A	#N/A	#N/A
	.	.	.	0			.	.	.	.												#N/A	#VALUE!													#N/A	#N/A	#N/A	#N/A	#N/A	#N/A	#N/A	#N/A	#N/A	#N/A	#N/A	#N/A	#N/A	#N/A
	.	.	.	0			.	.	.	.												#N/A	#VALUE!													#N/A	#N/A	#N/A	#N/A	#N/A	#N/A	#N/A	#N/A	#N/A	#N/A	#N/A	#N/A	#N/A	#N/A
	.	.	.	0			.	.	.	.												#N/A	#VALUE!													#N/A	#N/A	#N/A	#N/A	#N/A	#N/A	#N/A	#N/A	#N/A	#N/A	#N/A	#N/A	#N/A	#N/A
	.	.	.	0			.	.	.	.												#N/A	#VALUE!													#N/A	#N/A	#N/A	#N/A	#N/A	#N/A	#N/A	#N/A	#N/A	#N/A	#N/A	#N/A	#N/A	#N/A
	.	.	.	0			.	.	.	.												#N/A	#VALUE!													#N/A	#N/A	#N/A	#N/A	#N/A	#N/A	#N/A	#N/A	#N/A	#N/A	#N/A	#N/A	#N/A	#N/A
	.	.	.	0			.	.	.	.												#N/A	#VALUE!													#N/A	#N/A	#N/A	#N/A	#N/A	#N/A	#N/A	#N/A	#N/A	#N/A	#N/A	#N/A	#N/A	#N/A
	.	.	.	0			.	.	.	.												#N/A	#VALUE!													#N/A	#N/A	#N/A	#N/A	#N/A	#N/A	#N/A	#N/A	#N/A	#N/A	#N/A	#N/A	#N/A	#N/A
	.	.	.	0			.	.	.	.												#N/A	#VALUE!													#N/A	#N/A	#N/A	#N/A	#N/A	#N/A	#N/A	#N/A	#N/A	#N/A	#N/A	#N/A	#N/A	#N/A
	.	.	.	0			.	.	.	.												#N/A	#VALUE!													#N/A	#N/A	#N/A	#N/A	#N/A	#N/A	#N/A	#N/A	#N/A	#N/A	#N/A	#N/A	#N/A	#N/A
	.	.	.	0			.	.	.	.												#N/A	#VALUE!													#N/A	#N/A	#N/A	#N/A	#N/A	#N/A	#N/A	#N/A	#N/A	#N/A	#N/A	#N/A	#N/A	#N/A
	.	.	.	0			.	.	.	.												#N/A	#VALUE!													#N/A	#N/A	#N/A	#N/A	#N/A	#N/A	#N/A	#N/A	#N/A	#N/A	#N/A	#N/A	#N/A	#N/A
	.	.	.	0			.	.	.	.												#N/A	#VALUE!													#N/A	#N/A	#N/A	#N/A	#N/A	#N/A	#N/A	#N/A	#N/A	#N/A	#N/A	#N/A	#N/A	#N/A
	.	.	.	0			.	.	.	.												#N/A	#VALUE!													#N/A	#N/A	#N/A	#N/A	#N/A	#N/A	#N/A	#N/A	#N/A	#N/A	#N/A	#N/A	#N/A	#N/A
	.	.	.	0			.	.	.	.												#N/A	#VALUE!													#N/A	#N/A	#N/A	#N/A	#N/A	#N/A	#N/A	#N/A	#N/A	#N/A	#N/A	#N/A	#N/A	#N/A
	.	.	.	0			.	.	.	.												#N/A	#VALUE!													#N/A	#N/A	#N/A	#N/A	#N/A	#N/A	#N/A	#N/A	#N/A	#N/A	#N/A	#N/A	#N/A	#N/A
	.	.	.	0			.	.	.	.												#N/A	#VALUE!													#N/A	#N/A	#N/A	#N/A	#N/A	#N/A	#N/A	#N/A	#N/A	#N/A	#N/A	#N/A	#N/A	#N/A
	.	.	.	0			.	.	.	.												#N/A	#VALUE!													#N/A	#N/A	#N/A	#N/A	#N/A	#N/A	#N/A	#N/A	#N/A	#N/A	#N/A	#N/A	#N/A	#N/A
	.	.	.	0			.	.	.	.												#N/A	#VALUE!													#N/A	#N/A	#N/A	#N/A	#N/A	#N/A	#N/A	#N/A	#N/A	#N/A	#N/A	#N/A	#N/A	#N/A
	.	.	.	0			.	.	.	.												#N/A	#VALUE!													#N/A	#N/A	#N/A	#N/A	#N/A	#N/A	#N/A	#N/A	#N/A	#N/A	#N/A	#N/A	#N/A	#N/A
	.	.	.	0			.	.	.	.												#N/A	#VALUE!													#N/A	#N/A	#N/A	#N/A	#N/A	#N/A	#N/A	#N/A	#N/A	#N/A	#N/A	#N/A	#N/A	#N/A
	.	.	.	0			.	.	.	.												#N/A	#VALUE!													#N/A	#N/A	#N/A	#N/A	#N/A	#N/A	#N/A	#N/A	#N/A	#N/A	#N/A	#N/A	#N/A	#N/A
	.	.	.	0			.	.	.	.												#N/A	#VALUE!													#N/A	#N/A	#N/A	#N/A	#N/A	#N/A	#N/A	#N/A	#N/A	#N/A	#N/A	#N/A	#N/A	#N/A
	.	.	.	0			.	.	.	.												#N/A	#VALUE!													#N/A	#N/A	#N/A	#N/A	#N/A	#N/A	#N/A	#N/A	#N/A	#N/A	#N/A	#N/A	#N/A	#N/A
	.	.	.	0			.	.	.	.												#N/A	#VALUE!													#N/A	#N/A	#N/A	#N/A	#N/A	#N/A	#N/A	#N/A	#N/A	#N/A	#N/A	#N/A	#N/A	#N/A
	.	.	.	0			.	.	.	.												#N/A	#VALUE!													#N/A	#N/A	#N/A	#N/A	#N/A	#N/A	#N/A	#N/A	#N/A	#N/A	#N/A	#N/A	#N/A	#N/A
	.	.	.	0			.	.	.	.												#N/A	#VALUE!													#N/A	#N/A	#N/A	#N/A	#N/A	#N/A	#N/A	#N/A	#N/A	#N/A	#N/A	#N/A	#N/A	#N/A
	.	.	.	0			.	.	.	.												#N/A	#VALUE!													#N/A	#N/A	#N/A	#N/A	#N/A	#N/A	#N/A	#N/A	#N/A	#N/A	#N/A	#N/A	#N/A	#N/A
	.	.	.	0			.	.	.	.												#N/A	#VALUE!													#N/A	#N/A	#N/A	#N/A	#N/A	#N/A	#N/A	#N/A	#N/A	#N/A	#N/A	#N/A	#N/A	#N/A
	.	.	.	0			.	.	.	.												#N/A	#VALUE!													#N/A	#N/A	#N/A	#N/A	#N/A	#N/A	#N/A	#N/A	#N/A	#N/A	#N/A	#N/A	#N/A	#N/A
	.	.	.	0			.	.	.	.												#N/A	#VALUE!													#N/A	#N/A	#N/A	#N/A	#N/A	#N/A	#N/A	#N/A	#N/A	#N/A	#N/A	#N/A	#N/A	#N/A
	.	.	.	0			.	.	.	.												#N/A	#VALUE!													#N/A	#N/A	#N/A	#N/A	#N/A	#N/A	#N/A	#N/A	#N/A	#N/A	#N/A	#N/A	#N/A	#N/A
	.	.	.	0			.	.	.	.												#N/A	#VALUE!													#N/A	#N/A	#N/A	#N/A	#N/A	#N/A	#N/A	#N/A	#N/A	#N/A	#N/A	#N/A	#N/A	#N/A
	.	.	.	0			.	.	.	.												#N/A	#VALUE!													#N/A	#N/A	#N/A	#N/A	#N/A	#N/A	#N/A	#N/A	#N/A	#N/A	#N/A	#N/A	#N/A	#N/A
	.	.	.	0			.	.	.	.												#N/A	#VALUE!													#N/A	#N/A	#N/A	#N/A	#N/A	#N/A	#N/A	#N/A	#N/A	#N/A	#N/A	#N/A	#N/A	#N/A
	.	.	.	0			.	.	.	.												#N/A	#VALUE!													#N/A	#N/A	#N/A	#N/A	#N/A	#N/A	#N/A	#N/A	#N/A	#N/A	#N/A	#N/A	#N/A	#N/A
	.	.	.	0			.	.	.	.												#N/A	#VALUE!													#N/A	#N/A	#N/A	#N/A	#N/A	#N/A	#N/A	#N/A	#N/A	#N/A	#N/A	#N/A	#N/A	#N/A
	.	.	.	0			.	.	.	.												#N/A	#VALUE!													#N/A	#N/A	#N/A	#N/A	#N/A	#N/A	#N/A	#N/A	#N/A	#N/A	#N/A	#N/A	#N/A	#N/A
	.	.	.	0			.	.	.	.												#N/A	#VALUE!													#N/A	#N/A	#N/A	#N/A	#N/A	#N/A	#N/A	#N/A	#N/A	#N/A	#N/A	#N/A	#N/A	#N/A
	.	.	.	0			.	.	.	.												#N/A	#VALUE!													#N/A	#N/A	#N/A	#N/A	#N/A	#N/A	#N/A	#N/A	#N/A	#N/A	#N/A	#N/A	#N/A	#N/A
	.	.	.	0			.	.	.	.												#N/A	#VALUE!													#N/A	#N/A	#N/A	#N/A	#N/A	#N/A	#N/A	#N/A	#N/A	#N/A	#N/A	#N/A	#N/A	#N/A
	.	.	.	0			.	.	.	.												#N/A	#VALUE!													#N/A	#N/A	#N/A	#N/A	#N/A	#N/A	#N/A	#N/A	#N/A	#N/A	#N/A	#N/A	#N/A	#N/A
	.	.	.	0			.	.	.	.												#N/A	#VALUE!													#N/A	#N/A	#N/A	#N/A	#N/A	#N/A	#N/A	#N/A	#N/A	#N/A	#N/A	#N/A	#N/A	#N/A
	.	.	.	0			.	.	.	.												#N/A	#VALUE!													#N/A	#N/A	#N/A	#N/A	#N/A	#N/A	#N/A	#N/A	#N/A	#N/A	#N/A	#N/A	#N/A	#N/A
	.	.	.	0			.	.	.	.												#N/A	#VALUE!													#N/A	#N/A	#N/A	#N/A	#N/A	#N/A	#N/A	#N/A	#N/A	#N/A	#N/A	#N/A	#N/A	#N/A
	.	.	.	0			.	.	.	.												#N/A	#VALUE!													#N/A	#N/A	#N/A	#N/A	#N/A	#N/A	#N/A	#N/A	#N/A	#N/A	#N/A	#N/A	#N/A	#N/A
	.	.	.	0			.	.	.	.												#N/A	#VALUE!													#N/A	#N/A	#N/A	#N/A	#N/A	#N/A	#N/A	#N/A	#N/A	#N/A	#N/A	#N/A	#N/A	#N/A
	.	.	.	0			.	.	.	.												#N/A	#VALUE!													#N/A	#N/A	#N/A	#N/A	#N/A	#N/A	#N/A	#N/A	#N/A	#N/A	#N/A	#N/A	#N/A	#N/A
	.	.	.	0			.	.	.	.												#N/A	#VALUE!													#N/A	#N/A	#N/A	#N/A	#N/A	#N/A	#N/A	#N/A	#N/A	#N/A	#N/A	#N/A	#N/A	#N/A
	.	.	.	0			.	.	.	.												#N/A	#VALUE!													#N/A	#N/A	#N/A	#N/A	#N/A	#N/A	#N/A	#N/A	#N/A	#N/A	#N/A	#N/A	#N/A	#N/A
	.	.	.	0			.	.	.	.												#N/A	#VALUE!													#N/A	#N/A	#N/A	#N/A	#N/A	#N/A	#N/A	#N/A	#N/A	#N/A	#N/A	#N/A	#N/A	#N/A
	.	.	.	0			.	.	.	.												#N/A	#VALUE!													#N/A	#N/A	#N/A	#N/A	#N/A	#N/A	#N/A	#N/A	#N/A	#N/A	#N/A	#N/A	#N/A	#N/A
	.	.	.	0			.	.	.	.												#N/A	#VALUE!													#N/A	#N/A	#N/A	#N/A	#N/A	#N/A	#N/A	#N/A	#N/A	#N/A	#N/A	#N/A	#N/A	#N/A
	.	.	.	0			.	.	.	.												#N/A	#VALUE!													#N/A	#N/A	#N/A	#N/A	#N/A	#N/A	#N/A	#N/A	#N/A	#N/A	#N/A	#N/A	#N/A	#N/A
	.	.	.	0			.	.	.	.												#N/A	#VALUE!													#N/A	#N/A	#N/A	#N/A	#N/A	#N/A	#N/A	#N/A	#N/A	#N/A	#N/A	#N/A	#N/A	#N/A
	.	.	.	0			.	.	.	.												#N/A	#VALUE!													#N/A	#N/A	#N/A	#N/A	#N/A	#N/A	#N/A	#N/A	#N/A	#N/A	#N/A	#N/A	#N/A	#N/A
	.	.	.	0			.	.	.	.												#N/A	#VALUE!													#N/A	#N/A	#N/A	#N/A	#N/A	#N/A	#N/A	#N/A	#N/A	#N/A	#N/A	#N/A	#N/A	#N/A
	.	.	.	0			.	.	.	.												#N/A	#VALUE!													#N/A	#N/A	#N/A	#N/A	#N/A	#N/A	#N/A	#N/A	#N/A	#N/A	#N/A	#N/A	#N/A	#N/A
	.	.	.	0			.	.	.	.												#N/A	#VALUE!													#N/A	#N/A	#N/A	#N/A	#N/A	#N/A	#N/A	#N/A	#N/A	#N/A	#N/A	#N/A	#N/A	#N/A
	.	.	.	0			.	.	.	.												#N/A	#VALUE!													#N/A	#N/A	#N/A	#N/A	#N/A	#N/A	#N/A	#N/A	#N/A	#N/A	#N/A	#N/A	#N/A	#N/A
	.	.	.	0			.	.	.	.												#N/A	#VALUE!													#N/A	#N/A	#N/A	#N/A	#N/A	#N/A	#N/A	#N/A	#N/A	#N/A	#N/A	#N/A	#N/A	#N/A
	.	.	.	0			.	.	.	.												#N/A	#VALUE!													#N/A	#N/A	#N/A	#N/A	#N/A	#N/A	#N/A	#N/A	#N/A	#N/A	#N/A	#N/A	#N/A	#N/A
	.	.	.	0			.	.	.	.												#N/A	#VALUE!													#N/A	#N/A	#N/A	#N/A	#N/A	#N/A	#N/A	#N/A	#N/A	#N/A	#N/A	#N/A	#N/A	#N/A
	.	.	.	0			.	.	.	.												#N/A	#VALUE!													#N/A	#N/A	#N/A	#N/A	#N/A	#N/A	#N/A	#N/A	#N/A	#N/A	#N/A	#N/A	#N/A	#N/A
	.	.	.	0			.	.	.	.												#N/A	#VALUE!													#N/A	#N/A	#N/A	#N/A	#N/A	#N/A	#N/A	#N/A	#N/A	#N/A	#N/A	#N/A	#N/A	#N/A
	.	.	.	0			.	.	.	.												#N/A	#VALUE!													#N/A	#N/A	#N/A	#N/A	#N/A	#N/A	#N/A	#N/A	#N/A	#N/A	#N/A	#N/A	#N/A	#N/A
	.	.	.	0			.	.	.	.												#N/A	#VALUE!													#N/A	#N/A	#N/A	#N/A	#N/A	#N/A	#N/A	#N/A	#N/A	#N/A	#N/A	#N/A	#N/A	#N/A
	.	.	.	0			.	.	.	.												#N/A	#VALUE!													#N/A	#N/A	#N/A	#N/A	#N/A	#N/A	#N/A	#N/A	#N/A	#N/A	#N/A	#N/A	#N/A	#N/A
	.	.	.	0			.	.	.	.												#N/A	#VALUE!													#N/A	#N/A	#N/A	#N/A	#N/A	#N/A	#N/A	#N/A	#N/A	#N/A	#N/A	#N/A	#N/A	#N/A
	.	.	.	0			.	.	.	.												#N/A	#VALUE!													#N/A	#N/A	#N/A	#N/A	#N/A	#N/A	#N/A	#N/A	#N/A	#N/A	#N/A	#N/A	#N/A	#N/A
	.	.	.	0			.	.	.	.												#N/A	#VALUE!													#N/A	#N/A	#N/A	#N/A	#N/A	#N/A	#N/A	#N/A	#N/A	#N/A	#N/A	#N/A	#N/A	#N/A
	.	.	.	0			.	.	.	.												#N/A	#VALUE!													#N/A	#N/A	#N/A	#N/A	#N/A	#N/A	#N/A	#N/A	#N/A	#N/A	#N/A	#N/A	#N/A	#N/A
	.	.	.	0			.	.	.	.												#N/A	#VALUE!													#N/A	#N/A	#N/A	#N/A	#N/A	#N/A	#N/A	#N/A	#N/A	#N/A	#N/A	#N/A	#N/A	#N/A
	.	.	.	0			.	.	.	.												#N/A	#VALUE!													#N/A	#N/A	#N/A	#N/A	#N/A	#N/A	#N/A	#N/A	#N/A	#N/A	#N/A	#N/A	#N/A	#N/A
	.	.	.	0			.	.	.	.												#N/A	#VALUE!													#N/A	#N/A	#N/A	#N/A	#N/A	#N/A	#N/A	#N/A	#N/A	#N/A	#N/A	#N/A	#N/A	#N/A
	.	.	.	0			.	.	.	.												#N/A	#VALUE!													#N/A	#N/A	#N/A	#N/A	#N/A	#N/A	#N/A	#N/A	#N/A	#N/A	#N/A	#N/A	#N/A	#N/A
	.	.	.	0			.	.	.	.												#N/A	#VALUE!													#N/A	#N/A	#N/A	#N/A	#N/A	#N/A	#N/A	#N/A	#N/A	#N/A	#N/A	#N/A	#N/A	#N/A
	.	.	.	0			.	.	.	.												#N/A	#VALUE!													#N/A	#N/A	#N/A	#N/A	#N/A	#N/A	#N/A	#N/A	#N/A	#N/A	#N/A	#N/A	#N/A	#N/A
	.	.	.	0			.	.	.	.												#N/A	#VALUE!													#N/A	#N/A	#N/A	#N/A	#N/A	#N/A	#N/A	#N/A	#N/A	#N/A	#N/A	#N/A	#N/A	#N/A
	.	.	.	0			.	.	.	.												#N/A	#VALUE!													#N/A	#N/A	#N/A	#N/A	#N/A	#N/A	#N/A	#N/A	#N/A	#N/A	#N/A	#N/A	#N/A	#N/A
	.	.	.	0			.	.	.	.												#N/A	#VALUE!													#N/A	#N/A	#N/A	#N/A	#N/A	#N/A	#N/A	#N/A	#N/A	#N/A	#N/A	#N/A	#N/A	#N/A
	.	.	.	0			.	.	.	.												#N/A	#VALUE!													#N/A	#N/A	#N/A	#N/A	#N/A	#N/A	#N/A	#N/A	#N/A	#N/A	#N/A	#N/A	#N/A	#N/A
	.	.	.	0			.	.	.	.												#N/A	#VALUE!													#N/A	#N/A	#N/A	#N/A	#N/A	#N/A	#N/A	#N/A	#N/A	#N/A	#N/A	#N/A	#N/A	#N/A
	.	.	.	0			.	.	.	.												#N/A	#VALUE!													#N/A	#N/A	#N/A	#N/A	#N/A	#N/A	#N/A	#N/A	#N/A	#N/A	#N/A	#N/A	#N/A	#N/A
	.	.	.	0			.	.	.	.												#N/A	#VALUE!													#N/A	#N/A	#N/A	#N/A	#N/A	#N/A	#N/A	#N/A	#N/A	#N/A	#N/A	#N/A	#N/A	#N/A
	.	.	.	0			.	.	.	.												#N/A	#VALUE!													#N/A	#N/A	#N/A	#N/A	#N/A	#N/A	#N/A	#N/A	#N/A	#N/A	#N/A	#N/A	#N/A	#N/A
	.	.	.	0			.	.	.	.												#N/A	#VALUE!													#N/A	#N/A	#N/A	#N/A	#N/A	#N/A	#N/A	#N/A	#N/A	#N/A	#N/A	#N/A	#N/A	#N/A
	.	.	.	0			.	.	.	.												#N/A	#VALUE!													#N/A	#N/A	#N/A	#N/A	#N/A	#N/A	#N/A	#N/A	#N/A	#N/A	#N/A	#N/A	#N/A	#N/A
	.	.	.	0			.	.	.	.												#N/A	#VALUE!													#N/A	#N/A	#N/A	#N/A	#N/A	#N/A	#N/A	#N/A	#N/A	#N/A	#N/A	#N/A	#N/A	#N/A
	.	.	.	0			.	.	.	.												#N/A	#VALUE!													#N/A	#N/A	#N/A	#N/A	#N/A	#N/A	#N/A	#N/A	#N/A	#N/A	#N/A	#N/A	#N/A	#N/A
	.	.	.	0			.	.	.	.												#N/A	#VALUE!													#N/A	#N/A	#N/A	#N/A	#N/A	#N/A	#N/A	#N/A	#N/A	#N/A	#N/A	#N/A	#N/A	#N/A
	.	.	.	0			.	.	.	.												#N/A	#VALUE!													#N/A	#N/A	#N/A	#N/A	#N/A	#N/A	#N/A	#N/A	#N/A	#N/A	#N/A	#N/A	#N/A	#N/A
	.	.	.	0			.	.	.	.												#N/A	#VALUE!													#N/A	#N/A	#N/A	#N/A	#N/A	#N/A	#N/A	#N/A	#N/A	#N/A	#N/A	#N/A	#N/A	#N/A
	.	.	.	0			.	.	.	.												#N/A	#VALUE!													#N/A	#N/A	#N/A	#N/A	#N/A	#N/A	#N/A	#N/A	#N/A	#N/A	#N/A	#N/A	#N/A	#N/A
	.	.	.	0			.	.	.	.												#N/A	#VALUE!													#N/A	#N/A	#N/A	#N/A	#N/A	#N/A	#N/A	#N/A	#N/A	#N/A	#N/A	#N/A	#N/A	#N/A
	.	.	.	0			.	.	.	.												#N/A	#VALUE!													#N/A	#N/A	#N/A	#N/A	#N/A	#N/A	#N/A	#N/A	#N/A	#N/A	#N/A	#N/A	#N/A	#N/A
	.	.	.	0			.	.	.	.												#N/A	#VALUE!													#N/A	#N/A	#N/A	#N/A	#N/A	#N/A	#N/A	#N/A	#N/A	#N/A	#N/A	#N/A	#N/A	#N/A
	.	.	.	0			.	.	.	.												#N/A	#VALUE!													#N/A	#N/A	#N/A	#N/A	#N/A	#N/A	#N/A	#N/A	#N/A	#N/A	#N/A	#N/A	#N/A	#N/A
	.	.	.	0			.	.	.	.												#N/A	#VALUE!													#N/A	#N/A	#N/A	#N/A	#N/A	#N/A	#N/A	#N/A	#N/A	#N/A	#N/A	#N/A	#N/A	#N/A
	.	.	.	0			.	.	.	.												#N/A	#VALUE!													#N/A	#N/A	#N/A	#N/A	#N/A	#N/A	#N/A	#N/A	#N/A	#N/A	#N/A	#N/A	#N/A	#N/A
	.	.	.	0			.	.	.	.												#N/A	#VALUE!													#N/A	#N/A	#N/A	#N/A	#N/A	#N/A	#N/A	#N/A	#N/A	#N/A	#N/A	#N/A	#N/A	#N/A
	.	.	.	0			.	.	.	.												#N/A	#VALUE!													#N/A	#N/A	#N/A	#N/A	#N/A	#N/A	#N/A	#N/A	#N/A	#N/A	#N/A	#N/A	#N/A	#N/A
	.	.	.	0			.	.	.	.												#N/A	#VALUE!													#N/A	#N/A	#N/A	#N/A	#N/A	#N/A	#N/A	#N/A	#N/A	#N/A	#N/A	#N/A	#N/A	#N/A
	.	.	.	0			.	.	.	.												#N/A	#VALUE!													#N/A	#N/A	#N/A	#N/A	#N/A	#N/A	#N/A	#N/A	#N/A	#N/A	#N/A	#N/A	#N/A	#N/A
	.	.	.	0			.	.	.	.												#N/A	#VALUE!													#N/A	#N/A	#N/A	#N/A	#N/A	#N/A	#N/A	#N/A	#N/A	#N/A	#N/A	#N/A	#N/A	#N/A
	.	.	.	0			.	.	.	.												#N/A	#VALUE!													#N/A	#N/A	#N/A	#N/A	#N/A	#N/A	#N/A	#N/A	#N/A	#N/A	#N/A	#N/A	#N/A	#N/A
	.	.	.	0			.	.	.	.												#N/A	#VALUE!													#N/A	#N/A	#N/A	#N/A	#N/A	#N/A	#N/A	#N/A	#N/A	#N/A	#N/A	#N/A	#N/A	#N/A
	.	.	.	0			.	.	.	.												#N/A	#VALUE!													#N/A	#N/A	#N/A	#N/A	#N/A	#N/A	#N/A	#N/A	#N/A	#N/A	#N/A	#N/A	#N/A	#N/A
	.	.	.	0			.	.	.	.												#N/A	#VALUE!													#N/A	#N/A	#N/A	#N/A	#N/A	#N/A	#N/A	#N/A	#N/A	#N/A	#N/A	#N/A	#N/A	#N/A
	.	.	.	0			.	.	.	.												#N/A	#VALUE!													#N/A	#N/A	#N/A	#N/A	#N/A	#N/A	#N/A	#N/A	#N/A	#N/A	#N/A	#N/A	#N/A	#N/A
	.	.	.	0			.	.	.	.												#N/A	#VALUE!													#N/A	#N/A	#N/A	#N/A	#N/A	#N/A	#N/A	#N/A	#N/A	#N/A	#N/A	#N/A	#N/A	#N/A
	.	.	.	0			.	.	.	.												#N/A	#VALUE!													#N/A	#N/A	#N/A	#N/A	#N/A	#N/A	#N/A	#N/A	#N/A	#N/A	#N/A	#N/A	#N/A	#N/A
	.	.	.	0			.	.	.	.												#N/A	#VALUE!													#N/A	#N/A	#N/A	#N/A	#N/A	#N/A	#N/A	#N/A	#N/A	#N/A	#N/A	#N/A	#N/A	#N/A
	.	.	.	0			.	.	.	.												#N/A	#VALUE!													#N/A	#N/A	#N/A	#N/A	#N/A	#N/A	#N/A	#N/A	#N/A	#N/A	#N/A	#N/A	#N/A	#N/A
	.	.	.	0			.	.	.	.												#N/A	#VALUE!													#N/A	#N/A	#N/A	#N/A	#N/A	#N/A	#N/A	#N/A	#N/A	#N/A	#N/A	#N/A	#N/A	#N/A
	.	.	.	0			.	.	.	.												#N/A	#VALUE!													#N/A	#N/A	#N/A	#N/A	#N/A	#N/A	#N/A	#N/A	#N/A	#N/A	#N/A	#N/A	#N/A	#N/A
	.	.	.	0			.	.	.	.												#N/A	#VALUE!													#N/A	#N/A	#N/A	#N/A	#N/A	#N/A	#N/A	#N/A	#N/A	#N/A	#N/A	#N/A	#N/A	#N/A
	.	.	.	0			.	.	.	.												#N/A	#VALUE!													#N/A	#N/A	#N/A	#N/A	#N/A	#N/A	#N/A	#N/A	#N/A	#N/A	#N/A	#N/A	#N/A	#N/A
	.	.	.	0			.	.	.	.												#N/A	#VALUE!													#N/A	#N/A	#N/A	#N/A	#N/A	#N/A	#N/A	#N/A	#N/A	#N/A	#N/A	#N/A	#N/A	#N/A
	.	.	.	0			.	.	.	.												#N/A	#VALUE!													#N/A	#N/A	#N/A	#N/A	#N/A	#N/A	#N/A	#N/A	#N/A	#N/A	#N/A	#N/A	#N/A	#N/A
	.	.	.	0			.	.	.	.												#N/A	#VALUE!													#N/A	#N/A	#N/A	#N/A	#N/A	#N/A	#N/A	#N/A	#N/A	#N/A	#N/A	#N/A	#N/A	#N/A
	.	.	.	0			.	.	.	.												#N/A	#VALUE!													#N/A	#N/A	#N/A	#N/A	#N/A	#N/A	#N/A	#N/A	#N/A	#N/A	#N/A	#N/A	#N/A	#N/A
	.	.	.	0			.	.	.	.												#N/A	#VALUE!													#N/A	#N/A	#N/A	#N/A	#N/A	#N/A	#N/A	#N/A	#N/A	#N/A	#N/A	#N/A	#N/A	#N/A
	.	.	.	0			.	.	.	.												#N/A	#VALUE!													#N/A	#N/A	#N/A	#N/A	#N/A	#N/A	#N/A	#N/A	#N/A	#N/A	#N/A	#N/A	#N/A	#N/A
	.	.	.	0			.	.	.	.												#N/A	#VALUE!													#N/A	#N/A	#N/A	#N/A	#N/A	#N/A	#N/A	#N/A	#N/A	#N/A	#N/A	#N/A	#N/A	#N/A
	.	.	.	0			.	.	.	.												#N/A	#VALUE!													#N/A	#N/A	#N/A	#N/A	#N/A	#N/A	#N/A	#N/A	#N/A	#N/A	#N/A	#N/A	#N/A	#N/A
	.	.	.	0			.	.	.	.												#N/A	#VALUE!													#N/A	#N/A	#N/A	#N/A	#N/A	#N/A	#N/A	#N/A	#N/A	#N/A	#N/A	#N/A	#N/A	#N/A
	.	.	.	0			.	.	.	.												#N/A	#VALUE!													#N/A	#N/A	#N/A	#N/A	#N/A	#N/A	#N/A	#N/A	#N/A	#N/A	#N/A	#N/A	#N/A	#N/A
	.	.	.	0			.	.	.	.												#N/A	#VALUE!													#N/A	#N/A	#N/A	#N/A	#N/A	#N/A	#N/A	#N/A	#N/A	#N/A	#N/A	#N/A	#N/A	#N/A
	.	.	.	0			.	.	.	.												#N/A	#VALUE!													#N/A	#N/A	#N/A	#N/A	#N/A	#N/A	#N/A	#N/A	#N/A	#N/A	#N/A	#N/A	#N/A	#N/A
	.	.	.	0			.	.	.	.												#N/A	#VALUE!													#N/A	#N/A	#N/A	#N/A	#N/A	#N/A	#N/A	#N/A	#N/A	#N/A	#N/A	#N/A	#N/A	#N/A
	.	.	.	0			.	.	.	.												#N/A	#VALUE!													#N/A	#N/A	#N/A	#N/A	#N/A	#N/A	#N/A	#N/A	#N/A	#N/A	#N/A	#N/A	#N/A	#N/A
	.	.	.	0			.	.	.	.												#N/A	#VALUE!													#N/A	#N/A	#N/A	#N/A	#N/A	#N/A	#N/A	#N/A	#N/A	#N/A	#N/A	#N/A	#N/A	#N/A
	.	.	.	0			.	.	.	.												#N/A	#VALUE!													#N/A	#N/A	#N/A	#N/A	#N/A	#N/A	#N/A	#N/A	#N/A	#N/A	#N/A	#N/A	#N/A	#N/A
	.	.	.	0			.	.	.	.												#N/A	#VALUE!													#N/A	#N/A	#N/A	#N/A	#N/A	#N/A	#N/A	#N/A	#N/A	#N/A	#N/A	#N/A	#N/A	#N/A
	.	.	.	0			.	.	.	.												#N/A	#VALUE!													#N/A	#N/A	#N/A	#N/A	#N/A	#N/A	#N/A	#N/A	#N/A	#N/A	#N/A	#N/A	#N/A	#N/A
	.	.	.	0			.	.	.	.												#N/A	#VALUE!													#N/A	#N/A	#N/A	#N/A	#N/A	#N/A	#N/A	#N/A	#N/A	#N/A	#N/A	#N/A	#N/A	#N/A
	.	.	.	0			.	.	.	.												#N/A	#VALUE!													#N/A	#N/A	#N/A	#N/A	#N/A	#N/A	#N/A	#N/A	#N/A	#N/A	#N/A	#N/A	#N/A	#N/A
	.	.	.	0			.	.	.	.												#N/A	#VALUE!													#N/A	#N/A	#N/A	#N/A	#N/A	#N/A	#N/A	#N/A	#N/A	#N/A	#N/A	#N/A	#N/A	#N/A
	.	.	.	0			.	.	.	.												#N/A	#VALUE!													#N/A	#N/A	#N/A	#N/A	#N/A	#N/A	#N/A	#N/A	#N/A	#N/A	#N/A	#N/A	#N/A	#N/A
	.	.	.	0			.	.	.	.												#N/A	#VALUE!													#N/A	#N/A	#N/A	#N/A	#N/A	#N/A	#N/A	#N/A	#N/A	#N/A	#N/A	#N/A	#N/A	#N/A
	.	.	.	0			.	.	.	.												#N/A	#VALUE!													#N/A	#N/A	#N/A	#N/A	#N/A	#N/A	#N/A	#N/A	#N/A	#N/A	#N/A	#N/A	#N/A	#N/A
	.	.	.	0			.	.	.	.												#N/A	#VALUE!													#N/A	#N/A	#N/A	#N/A	#N/A	#N/A	#N/A	#N/A	#N/A	#N/A	#N/A	#N/A	#N/A	#N/A
	.	.	.	0			.	.	.	.												#N/A	#VALUE!													#N/A	#N/A	#N/A	#N/A	#N/A	#N/A	#N/A	#N/A	#N/A	#N/A	#N/A	#N/A	#N/A	#N/A
	.	.	.	0			.	.	.	.												#N/A	#VALUE!													#N/A	#N/A	#N/A	#N/A	#N/A	#N/A	#N/A	#N/A	#N/A	#N/A	#N/A	#N/A	#N/A	#N/A
	.	.	.	0			.	.	.	.												#N/A	#VALUE!													#N/A	#N/A	#N/A	#N/A	#N/A	#N/A	#N/A	#N/A	#N/A	#N/A	#N/A	#N/A	#N/A	#N/A
	.	.	.	0			.	.	.	.												#N/A	#VALUE!													#N/A	#N/A	#N/A	#N/A	#N/A	#N/A	#N/A	#N/A	#N/A	#N/A	#N/A	#N/A	#N/A	#N/A
	.	.	.	0			.	.	.	.												#N/A	#VALUE!													#N/A	#N/A	#N/A	#N/A	#N/A	#N/A	#N/A	#N/A	#N/A	#N/A	#N/A	#N/A	#N/A	#N/A
	.	.	.	0			.	.	.	.												#N/A	#VALUE!													#N/A	#N/A	#N/A	#N/A	#N/A	#N/A	#N/A	#N/A	#N/A	#N/A	#N/A	#N/A	#N/A	#N/A
	.	.	.	0			.	.	.	.												#N/A	#VALUE!													#N/A	#N/A	#N/A	#N/A	#N/A	#N/A	#N/A	#N/A	#N/A	#N/A	#N/A	#N/A	#N/A	#N/A
	.	.	.	0			.	.	.	.												#N/A	#VALUE!													#N/A	#N/A	#N/A	#N/A	#N/A	#N/A	#N/A	#N/A	#N/A	#N/A	#N/A	#N/A	#N/A	#N/A
	.	.	.	0			.	.	.	.												#N/A	#VALUE!													#N/A	#N/A	#N/A	#N/A	#N/A	#N/A	#N/A	#N/A	#N/A	#N/A	#N/A	#N/A	#N/A	#N/A
	.	.	.	0			.	.	.	.												#N/A	#VALUE!													#N/A	#N/A	#N/A	#N/A	#N/A	#N/A	#N/A	#N/A	#N/A	#N/A	#N/A	#N/A	#N/A	#N/A
	.	.	.	0			.	.	.	.												#N/A	#VALUE!													#N/A	#N/A	#N/A	#N/A	#N/A	#N/A	#N/A	#N/A	#N/A	#N/A	#N/A	#N/A	#N/A	#N/A
	.	.	.	0			.	.	.	.												#N/A	#VALUE!													#N/A	#N/A	#N/A	#N/A	#N/A	#N/A	#N/A	#N/A	#N/A	#N/A	#N/A	#N/A	#N/A	#N/A
	.	.	.	0			.	.	.	.												#N/A	#VALUE!													#N/A	#N/A	#N/A	#N/A	#N/A	#N/A	#N/A	#N/A	#N/A	#N/A	#N/A	#N/A	#N/A	#N/A
	.	.	.	0			.	.	.	.												#N/A	#VALUE!													#N/A	#N/A	#N/A	#N/A	#N/A	#N/A	#N/A	#N/A	#N/A	#N/A	#N/A	#N/A	#N/A	#N/A
	.	.	.	0			.	.	.	.												#N/A	#VALUE!													#N/A	#N/A	#N/A	#N/A	#N/A	#N/A	#N/A	#N/A	#N/A	#N/A	#N/A	#N/A	#N/A	#N/A
	.	.	.	0			.	.	.	.												#N/A	#VALUE!													#N/A	#N/A	#N/A	#N/A	#N/A	#N/A	#N/A	#N/A	#N/A	#N/A	#N/A	#N/A	#N/A	#N/A
	.	.	.	0			.	.	.	.												#N/A	#VALUE!													#N/A	#N/A	#N/A	#N/A	#N/A	#N/A	#N/A	#N/A	#N/A	#N/A	#N/A	#N/A	#N/A	#N/A
	.	.	.	0			.	.	.	.												#N/A	#VALUE!													#N/A	#N/A	#N/A	#N/A	#N/A	#N/A	#N/A	#N/A	#N/A	#N/A	#N/A	#N/A	#N/A	#N/A
	.	.	.	0			.	.	.	.												#N/A	#VALUE!													#N/A	#N/A	#N/A	#N/A	#N/A	#N/A	#N/A	#N/A	#N/A	#N/A	#N/A	#N/A	#N/A	#N/A
	.	.	.	0			.	.	.	.												#N/A	#VALUE!													#N/A	#N/A	#N/A	#N/A	#N/A	#N/A	#N/A	#N/A	#N/A	#N/A	#N/A	#N/A	#N/A	#N/A
	.	.	.	0			.	.	.	.												#N/A	#VALUE!													#N/A	#N/A	#N/A	#N/A	#N/A	#N/A	#N/A	#N/A	#N/A	#N/A	#N/A	#N/A	#N/A	#N/A
	.	.	.	0			.	.	.	.												#N/A	#VALUE!													#N/A	#N/A	#N/A	#N/A	#N/A	#N/A	#N/A	#N/A	#N/A	#N/A	#N/A	#N/A	#N/A	#N/A
	.	.	.	0			.	.	.	.												#N/A	#VALUE!													#N/A	#N/A	#N/A	#N/A	#N/A	#N/A	#N/A	#N/A	#N/A	#N/A	#N/A	#N/A	#N/A	#N/A
	.	.	.	0			.	.	.	.												#N/A	#VALUE!													#N/A	#N/A	#N/A	#N/A	#N/A	#N/A	#N/A	#N/A	#N/A	#N/A	#N/A	#N/A	#N/A	#N/A
	.	.	.	0			.	.	.	.												#N/A	#VALUE!													#N/A	#N/A	#N/A	#N/A	#N/A	#N/A	#N/A	#N/A	#N/A	#N/A	#N/A	#N/A	#N/A	#N/A
	.	.	.	0			.	.	.	.												#N/A	#VALUE!													#N/A	#N/A	#N/A	#N/A	#N/A	#N/A	#N/A	#N/A	#N/A	#N/A	#N/A	#N/A	#N/A	#N/A
	.	.	.	0			.	.	.	.												#N/A	#VALUE!													#N/A	#N/A	#N/A	#N/A	#N/A	#N/A	#N/A	#N/A	#N/A	#N/A	#N/A	#N/A	#N/A	#N/A
	.	.	.	0			.	.	.	.												#N/A	#VALUE!													#N/A	#N/A	#N/A	#N/A	#N/A	#N/A	#N/A	#N/A	#N/A	#N/A	#N/A	#N/A	#N/A	#N/A
	.	.	.	0			.	.	.	.												#N/A	#VALUE!													#N/A	#N/A	#N/A	#N/A	#N/A	#N/A	#N/A	#N/A	#N/A	#N/A	#N/A	#N/A	#N/A	#N/A
	.	.	.	0			.	.	.	.												#N/A	#VALUE!													#N/A	#N/A	#N/A	#N/A	#N/A	#N/A	#N/A	#N/A	#N/A	#N/A	#N/A	#N/A	#N/A	#N/A
	.	.	.	0			.	.	.	.												#N/A	#VALUE!													#N/A	#N/A	#N/A	#N/A	#N/A	#N/A	#N/A	#N/A	#N/A	#N/A	#N/A	#N/A	#N/A	#N/A
	.	.	.	0			.	.	.	.												#N/A	#VALUE!													#N/A	#N/A	#N/A	#N/A	#N/A	#N/A	#N/A	#N/A	#N/A	#N/A	#N/A	#N/A	#N/A	#N/A
	.	.	.	0			.	.	.	.												#N/A	#VALUE!													#N/A	#N/A	#N/A	#N/A	#N/A	#N/A	#N/A	#N/A	#N/A	#N/A	#N/A	#N/A	#N/A	#N/A
	.	.	.	0			.	.	.	.												#N/A	#VALUE!													#N/A	#N/A	#N/A	#N/A	#N/A	#N/A	#N/A	#N/A	#N/A	#N/A	#N/A	#N/A	#N/A	#N/A
	.	.	.	0			.	.	.	.												#N/A	#VALUE!													#N/A	#N/A	#N/A	#N/A	#N/A	#N/A	#N/A	#N/A	#N/A	#N/A	#N/A	#N/A	#N/A	#N/A
	.	.	.	0			.	.	.	.												#N/A	#VALUE!													#N/A	#N/A	#N/A	#N/A	#N/A	#N/A	#N/A	#N/A	#N/A	#N/A	#N/A	#N/A	#N/A	#N/A
	.	.	.	0			.	.	.	.												#N/A	#VALUE!													#N/A	#N/A	#N/A	#N/A	#N/A	#N/A	#N/A	#N/A	#N/A	#N/A	#N/A	#N/A	#N/A	#N/A
	.	.	.	0			.	.	.	.												#N/A	#VALUE!													#N/A	#N/A	#N/A	#N/A	#N/A	#N/A	#N/A	#N/A	#N/A	#N/A	#N/A	#N/A	#N/A	#N/A
	.	.	.	0			.	.	.	.												#N/A	#VALUE!													#N/A	#N/A	#N/A	#N/A	#N/A	#N/A	#N/A	#N/A	#N/A	#N/A	#N/A	#N/A	#N/A	#N/A
	.	.	.	0			.	.	.	.												#N/A	#VALUE!													#N/A	#N/A	#N/A	#N/A	#N/A	#N/A	#N/A	#N/A	#N/A	#N/A	#N/A	#N/A	#N/A	#N/A
	.	.	.	0			.	.	.	.												#N/A	#VALUE!													#N/A	#N/A	#N/A	#N/A	#N/A	#N/A	#N/A	#N/A	#N/A	#N/A	#N/A	#N/A	#N/A	#N/A
	.	.	.	0			.	.	.	.												#N/A	#VALUE!													#N/A	#N/A	#N/A	#N/A	#N/A	#N/A	#N/A	#N/A	#N/A	#N/A	#N/A	#N/A	#N/A	#N/A
	.	.	.	0			.	.	.	.												#N/A	#VALUE!													#N/A	#N/A	#N/A	#N/A	#N/A	#N/A	#N/A	#N/A	#N/A	#N/A	#N/A	#N/A	#N/A	#N/A
	.	.	.	0			.	.	.	.												#N/A	#VALUE!													#N/A	#N/A	#N/A	#N/A	#N/A	#N/A	#N/A	#N/A	#N/A	#N/A	#N/A	#N/A	#N/A	#N/A
	.	.	.	0			.	.	.	.												#N/A	#VALUE!													#N/A	#N/A	#N/A	#N/A	#N/A	#N/A	#N/A	#N/A	#N/A	#N/A	#N/A	#N/A	#N/A	#N/A
	.	.	.	0			.	.	.	.												#N/A	#VALUE!													#N/A	#N/A	#N/A	#N/A	#N/A	#N/A	#N/A	#N/A	#N/A	#N/A	#N/A	#N/A	#N/A	#N/A
	.	.	.	0			.	.	.	.												#N/A	#VALUE!													#N/A	#N/A	#N/A	#N/A	#N/A	#N/A	#N/A	#N/A	#N/A	#N/A	#N/A	#N/A	#N/A	#N/A
	.	.	.	0			.	.	.	.												#N/A	#VALUE!													#N/A	#N/A	#N/A	#N/A	#N/A	#N/A	#N/A	#N/A	#N/A	#N/A	#N/A	#N/A	#N/A	#N/A
	.	.	.	0			.	.	.	.												#N/A	#VALUE!													#N/A	#N/A	#N/A	#N/A	#N/A	#N/A	#N/A	#N/A	#N/A	#N/A	#N/A	#N/A	#N/A	#N/A
	.	.	.	0			.	.	.	.												#N/A	#VALUE!													#N/A	#N/A	#N/A	#N/A	#N/A	#N/A	#N/A	#N/A	#N/A	#N/A	#N/A	#N/A	#N/A	#N/A
	.	.	.	0			.	.	.	.												#N/A	#VALUE!													#N/A	#N/A	#N/A	#N/A	#N/A	#N/A	#N/A	#N/A	#N/A	#N/A	#N/A	#N/A	#N/A	#N/A
	.	.	.	0			.	.	.	.												#N/A	#VALUE!													#N/A	#N/A	#N/A	#N/A	#N/A	#N/A	#N/A	#N/A	#N/A	#N/A	#N/A	#N/A	#N/A	#N/A
	.	.	.	0			.	.	.	.												#N/A	#VALUE!													#N/A	#N/A	#N/A	#N/A	#N/A	#N/A	#N/A	#N/A	#N/A	#N/A	#N/A	#N/A	#N/A	#N/A
	.	.	.	0			.	.	.	.												#N/A	#VALUE!													#N/A	#N/A	#N/A	#N/A	#N/A	#N/A	#N/A	#N/A	#N/A	#N/A	#N/A	#N/A	#N/A	#N/A
	.	.	.	0			.	.	.	.												#N/A	#VALUE!													#N/A	#N/A	#N/A	#N/A	#N/A	#N/A	#N/A	#N/A	#N/A	#N/A	#N/A	#N/A	#N/A	#N/A
	.	.	.	0			.	.	.	.												#N/A	#VALUE!													#N/A	#N/A	#N/A	#N/A	#N/A	#N/A	#N/A	#N/A	#N/A	#N/A	#N/A	#N/A	#N/A	#N/A
	.	.	.	0			.	.	.	.												#N/A	#VALUE!													#N/A	#N/A	#N/A	#N/A	#N/A	#N/A	#N/A	#N/A	#N/A	#N/A	#N/A	#N/A	#N/A	#N/A
	.	.	.	0			.	.	.	.												#N/A	#VALUE!													#N/A	#N/A	#N/A	#N/A	#N/A	#N/A	#N/A	#N/A	#N/A	#N/A	#N/A	#N/A	#N/A	#N/A
	.	.	.	0			.	.	.	.												#N/A	#VALUE!													#N/A	#N/A	#N/A	#N/A	#N/A	#N/A	#N/A	#N/A	#N/A	#N/A	#N/A	#N/A	#N/A	#N/A
	.	.	.	0			.	.	.	.												#N/A	#VALUE!													#N/A	#N/A	#N/A	#N/A	#N/A	#N/A	#N/A	#N/A	#N/A	#N/A	#N/A	#N/A	#N/A	#N/A
	.	.	.	0			.	.	.	.												#N/A	#VALUE!													#N/A	#N/A	#N/A	#N/A	#N/A	#N/A	#N/A	#N/A	#N/A	#N/A	#N/A	#N/A	#N/A	#N/A
	.	.	.	0			.	.	.	.												#N/A	#VALUE!													#N/A	#N/A	#N/A	#N/A	#N/A	#N/A	#N/A	#N/A	#N/A	#N/A	#N/A	#N/A	#N/A	#N/A
	.	.	.	0			.	.	.	.												#N/A	#VALUE!													#N/A	#N/A	#N/A	#N/A	#N/A	#N/A	#N/A	#N/A	#N/A	#N/A	#N/A	#N/A	#N/A	#N/A
	.	.	.	0			.	.	.	.												#N/A	#VALUE!													#N/A	#N/A	#N/A	#N/A	#N/A	#N/A	#N/A	#N/A	#N/A	#N/A	#N/A	#N/A	#N/A	#N/A
	.	.	.	0			.	.	.	.												#N/A	#VALUE!													#N/A	#N/A	#N/A	#N/A	#N/A	#N/A	#N/A	#N/A	#N/A	#N/A	#N/A	#N/A	#N/A	#N/A
	.	.	.	0			.	.	.	.												#N/A	#VALUE!													#N/A	#N/A	#N/A	#N/A	#N/A	#N/A	#N/A	#N/A	#N/A	#N/A	#N/A	#N/A	#N/A	#N/A
	.	.	.	0			.	.	.	.												#N/A	#VALUE!													#N/A	#N/A	#N/A	#N/A	#N/A	#N/A	#N/A	#N/A	#N/A	#N/A	#N/A	#N/A	#N/A	#N/A
	.	.	.	0			.	.	.	.												#N/A	#VALUE!													#N/A	#N/A	#N/A	#N/A	#N/A	#N/A	#N/A	#N/A	#N/A	#N/A	#N/A	#N/A	#N/A	#N/A
	.	.	.	0			.	.	.	.												#N/A	#VALUE!													#N/A	#N/A	#N/A	#N/A	#N/A	#N/A	#N/A	#N/A	#N/A	#N/A	#N/A	#N/A	#N/A	#N/A
	.	.	.	0			.	.	.	.												#N/A	#VALUE!													#N/A	#N/A	#N/A	#N/A	#N/A	#N/A	#N/A	#N/A	#N/A	#N/A	#N/A	#N/A	#N/A	#N/A
	.	.	.	0			.	.	.	.												#N/A	#VALUE!													#N/A	#N/A	#N/A	#N/A	#N/A	#N/A	#N/A	#N/A	#N/A	#N/A	#N/A	#N/A	#N/A	#N/A
	.	.	.	0			.	.	.	.												#N/A	#VALUE!													#N/A	#N/A	#N/A	#N/A	#N/A	#N/A	#N/A	#N/A	#N/A	#N/A	#N/A	#N/A	#N/A	#N/A
	.	.	.	0			.	.	.	.												#N/A	#VALUE!													#N/A	#N/A	#N/A	#N/A	#N/A	#N/A	#N/A	#N/A	#N/A	#N/A	#N/A	#N/A	#N/A	#N/A
	.	.	.	0			.	.	.	.												#N/A	#VALUE!													#N/A	#N/A	#N/A	#N/A	#N/A	#N/A	#N/A	#N/A	#N/A	#N/A	#N/A	#N/A	#N/A	#N/A
	.	.	.	0			.	.	.	.												#N/A	#VALUE!													#N/A	#N/A	#N/A	#N/A	#N/A	#N/A	#N/A	#N/A	#N/A	#N/A	#N/A	#N/A	#N/A	#N/A
	.	.	.	0			.	.	.	.												#N/A	#VALUE!													#N/A	#N/A	#N/A	#N/A	#N/A	#N/A	#N/A	#N/A	#N/A	#N/A	#N/A	#N/A	#N/A	#N/A
	.	.	.	0			.	.	.	.												#N/A	#VALUE!													#N/A	#N/A	#N/A	#N/A	#N/A	#N/A	#N/A	#N/A	#N/A	#N/A	#N/A	#N/A	#N/A	#N/A
	.	.	.	0			.	.	.	.												#N/A	#VALUE!													#N/A	#N/A	#N/A	#N/A	#N/A	#N/A	#N/A	#N/A	#N/A	#N/A	#N/A	#N/A	#N/A	#N/A
	.	.	.	0			.	.	.	.												#N/A	#VALUE!													#N/A	#N/A	#N/A	#N/A	#N/A	#N/A	#N/A	#N/A	#N/A	#N/A	#N/A	#N/A	#N/A	#N/A
	.	.	.	0			.	.	.	.												#N/A	#VALUE!													#N/A	#N/A	#N/A	#N/A	#N/A	#N/A	#N/A	#N/A	#N/A	#N/A	#N/A	#N/A	#N/A	#N/A
	.	.	.	0			.	.	.	.												#N/A	#VALUE!													#N/A	#N/A	#N/A	#N/A	#N/A	#N/A	#N/A	#N/A	#N/A	#N/A	#N/A	#N/A	#N/A	#N/A
	.	.	.	0			.	.	.	.												#N/A	#VALUE!													#N/A	#N/A	#N/A	#N/A	#N/A	#N/A	#N/A	#N/A	#N/A	#N/A	#N/A	#N/A	#N/A	#N/A
	.	.	.	0			.	.	.	.												#N/A	#VALUE!													#N/A	#N/A	#N/A	#N/A	#N/A	#N/A	#N/A	#N/A	#N/A	#N/A	#N/A	#N/A	#N/A	#N/A
	.	.	.	0			.	.	.	.												#N/A	#VALUE!													#N/A	#N/A	#N/A	#N/A	#N/A	#N/A	#N/A	#N/A	#N/A	#N/A	#N/A	#N/A	#N/A	#N/A
	.	.	.	0			.	.	.	.												#N/A	#VALUE!													#N/A	#N/A	#N/A	#N/A	#N/A	#N/A	#N/A	#N/A	#N/A	#N/A	#N/A	#N/A	#N/A	#N/A
	.	.	.	0			.	.	.	.												#N/A	#VALUE!													#N/A	#N/A	#N/A	#N/A	#N/A	#N/A	#N/A	#N/A	#N/A	#N/A	#N/A	#N/A	#N/A	#N/A
	.	.	.	0			.	.	.	.												#N/A	#VALUE!													#N/A	#N/A	#N/A	#N/A	#N/A	#N/A	#N/A	#N/A	#N/A	#N/A	#N/A	#N/A	#N/A	#N/A
	.	.	.	0			.	.	.	.												#N/A	#VALUE!													#N/A	#N/A	#N/A	#N/A	#N/A	#N/A	#N/A	#N/A	#N/A	#N/A	#N/A	#N/A	#N/A	#N/A
	.	.	.	0			.	.	.	.												#N/A	#VALUE!													#N/A	#N/A	#N/A	#N/A	#N/A	#N/A	#N/A	#N/A	#N/A	#N/A	#N/A	#N/A	#N/A	#N/A
	.	.	.	0			.	.	.	.												#N/A	#VALUE!													#N/A	#N/A	#N/A	#N/A	#N/A	#N/A	#N/A	#N/A	#N/A	#N/A	#N/A	#N/A	#N/A	#N/A
	.	.	.	0			.	.	.	.												#N/A	#VALUE!													#N/A	#N/A	#N/A	#N/A	#N/A	#N/A	#N/A	#N/A	#N/A	#N/A	#N/A	#N/A	#N/A	#N/A
	.	.	.	0			.	.	.	.												#N/A	#VALUE!													#N/A	#N/A	#N/A	#N/A	#N/A	#N/A	#N/A	#N/A	#N/A	#N/A	#N/A	#N/A	#N/A	#N/A
	.	.	.	0			.	.	.	.												#N/A	#VALUE!													#N/A	#N/A	#N/A	#N/A	#N/A	#N/A	#N/A	#N/A	#N/A	#N/A	#N/A	#N/A	#N/A	#N/A
	.	.	.	0			.	.	.	.												#N/A	#VALUE!													#N/A	#N/A	#N/A	#N/A	#N/A	#N/A	#N/A	#N/A	#N/A	#N/A	#N/A	#N/A	#N/A	#N/A
	.	.	.	0			.	.	.	.												#N/A	#VALUE!													#N/A	#N/A	#N/A	#N/A	#N/A	#N/A	#N/A	#N/A	#N/A	#N/A	#N/A	#N/A	#N/A	#N/A
	.	.	.	0			.	.	.	.												#N/A	#VALUE!													#N/A	#N/A	#N/A	#N/A	#N/A	#N/A	#N/A	#N/A	#N/A	#N/A	#N/A	#N/A	#N/A	#N/A
	.	.	.	0			.	.	.	.												#N/A	#VALUE!													#N/A	#N/A	#N/A	#N/A	#N/A	#N/A	#N/A	#N/A	#N/A	#N/A	#N/A	#N/A	#N/A	#N/A
	.	.	.	0			.	.	.	.												#N/A	#VALUE!													#N/A	#N/A	#N/A	#N/A	#N/A	#N/A	#N/A	#N/A	#N/A	#N/A	#N/A	#N/A	#N/A	#N/A
	.	.	.	0			.	.	.	.												#N/A	#VALUE!													#N/A	#N/A	#N/A	#N/A	#N/A	#N/A	#N/A	#N/A	#N/A	#N/A	#N/A	#N/A	#N/A	#N/A
	.	.	.	0			.	.	.	.												#N/A	#VALUE!													#N/A	#N/A	#N/A	#N/A	#N/A	#N/A	#N/A	#N/A	#N/A	#N/A	#N/A	#N/A	#N/A	#N/A
	.	.	.	0			.	.	.	.												#N/A	#VALUE!													#N/A	#N/A	#N/A	#N/A	#N/A	#N/A	#N/A	#N/A	#N/A	#N/A	#N/A	#N/A	#N/A	#N/A
	.	.	.	0			.	.	.	.												#N/A	#VALUE!													#N/A	#N/A	#N/A	#N/A	#N/A	#N/A	#N/A	#N/A	#N/A	#N/A	#N/A	#N/A	#N/A	#N/A
	.	.	.	0			.	.	.	.												#N/A	#VALUE!													#N/A	#N/A	#N/A	#N/A	#N/A	#N/A	#N/A	#N/A	#N/A	#N/A	#N/A	#N/A	#N/A	#N/A
	.	.	.	0			.	.	.	.												#N/A	#VALUE!													#N/A	#N/A	#N/A	#N/A	#N/A	#N/A	#N/A	#N/A	#N/A	#N/A	#N/A	#N/A	#N/A	#N/A
	.	.	.	0			.	.	.	.												#N/A	#VALUE!													#N/A	#N/A	#N/A	#N/A	#N/A	#N/A	#N/A	#N/A	#N/A	#N/A	#N/A	#N/A	#N/A	#N/A
	.	.	.	0			.	.	.	.												#N/A	#VALUE!													#N/A	#N/A	#N/A	#N/A	#N/A	#N/A	#N/A	#N/A	#N/A	#N/A	#N/A	#N/A	#N/A	#N/A
	.	.	.	0			.	.	.	.												#N/A	#VALUE!													#N/A	#N/A	#N/A	#N/A	#N/A	#N/A	#N/A	#N/A	#N/A	#N/A	#N/A	#N/A	#N/A	#N/A
	.	.	.	0			.	.	.	.												#N/A	#VALUE!													#N/A	#N/A	#N/A	#N/A	#N/A	#N/A	#N/A	#N/A	#N/A	#N/A	#N/A	#N/A	#N/A	#N/A
	.	.	.	0			.	.	.	.												#N/A	#VALUE!													#N/A	#N/A	#N/A	#N/A	#N/A	#N/A	#N/A	#N/A	#N/A	#N/A	#N/A	#N/A	#N/A	#N/A
	.	.	.	0			.	.	.	.												#N/A	#VALUE!													#N/A	#N/A	#N/A	#N/A	#N/A	#N/A	#N/A	#N/A	#N/A	#N/A	#N/A	#N/A	#N/A	#N/A
	.	.	.	0			.	.	.	.												#N/A	#VALUE!													#N/A	#N/A	#N/A	#N/A	#N/A	#N/A	#N/A	#N/A	#N/A	#N/A	#N/A	#N/A	#N/A	#N/A
	.	.	.	0			.	.	.	.												#N/A	#VALUE!													#N/A	#N/A	#N/A	#N/A	#N/A	#N/A	#N/A	#N/A	#N/A	#N/A	#N/A	#N/A	#N/A	#N/A
	.	.	.	0			.	.	.	.												#N/A	#VALUE!													#N/A	#N/A	#N/A	#N/A	#N/A	#N/A	#N/A	#N/A	#N/A	#N/A	#N/A	#N/A	#N/A	#N/A
	.	.	.	0			.	.	.	.												#N/A	#VALUE!													#N/A	#N/A	#N/A	#N/A	#N/A	#N/A	#N/A	#N/A	#N/A	#N/A	#N/A	#N/A	#N/A	#N/A
	.	.	.	0			.	.	.	.												#N/A	#VALUE!													#N/A	#N/A	#N/A	#N/A	#N/A	#N/A	#N/A	#N/A	#N/A	#N/A	#N/A	#N/A	#N/A	#N/A
	.	.	.	0			.	.	.	.												#N/A	#VALUE!													#N/A	#N/A	#N/A	#N/A	#N/A	#N/A	#N/A	#N/A	#N/A	#N/A	#N/A	#N/A	#N/A	#N/A
	.	.	.	0			.	.	.	.												#N/A	#VALUE!													#N/A	#N/A	#N/A	#N/A	#N/A	#N/A	#N/A	#N/A	#N/A	#N/A	#N/A	#N/A	#N/A	#N/A
	.	.	.	0			.	.	.	.												#N/A	#VALUE!													#N/A	#N/A	#N/A	#N/A	#N/A	#N/A	#N/A	#N/A	#N/A	#N/A	#N/A	#N/A	#N/A	#N/A
	.	.	.	0			.	.	.	.												#N/A	#VALUE!													#N/A	#N/A	#N/A	#N/A	#N/A	#N/A	#N/A	#N/A	#N/A	#N/A	#N/A	#N/A	#N/A	#N/A
	.	.	.	0			.	.	.	.												#N/A	#VALUE!													#N/A	#N/A	#N/A	#N/A	#N/A	#N/A	#N/A	#N/A	#N/A	#N/A	#N/A	#N/A	#N/A	#N/A
	.	.	.	0			.	.	.	.												#N/A	#VALUE!													#N/A	#N/A	#N/A	#N/A	#N/A	#N/A	#N/A	#N/A	#N/A	#N/A	#N/A	#N/A	#N/A	#N/A
	.	.	.	0			.	.	.	.												#N/A	#VALUE!													#N/A	#N/A	#N/A	#N/A	#N/A	#N/A	#N/A	#N/A	#N/A	#N/A	#N/A	#N/A	#N/A	#N/A
	.	.	.	0			.	.	.	.												#N/A	#VALUE!													#N/A	#N/A	#N/A	#N/A	#N/A	#N/A	#N/A	#N/A	#N/A	#N/A	#N/A	#N/A	#N/A	#N/A
	.	.	.	0			.	.	.	.												#N/A	#VALUE!													#N/A	#N/A	#N/A	#N/A	#N/A	#N/A	#N/A	#N/A	#N/A	#N/A	#N/A	#N/A	#N/A	#N/A
	.	.	.	0			.	.	.	.												#N/A	#VALUE!													#N/A	#N/A	#N/A	#N/A	#N/A	#N/A	#N/A	#N/A	#N/A	#N/A	#N/A	#N/A	#N/A	#N/A
	.	.	.	0			.	.	.	.												#N/A	#VALUE!													#N/A	#N/A	#N/A	#N/A	#N/A	#N/A	#N/A	#N/A	#N/A	#N/A	#N/A	#N/A	#N/A	#N/A
	.	.	.	0			.	.	.	.												#N/A	#VALUE!													#N/A	#N/A	#N/A	#N/A	#N/A	#N/A	#N/A	#N/A	#N/A	#N/A	#N/A	#N/A	#N/A	#N/A
	.	.	.	0			.	.	.	.												#N/A	#VALUE!													#N/A	#N/A	#N/A	#N/A	#N/A	#N/A	#N/A	#N/A	#N/A	#N/A	#N/A	#N/A	#N/A	#N/A
	.	.	.	0			.	.	.	.												#N/A	#VALUE!													#N/A	#N/A	#N/A	#N/A	#N/A	#N/A	#N/A	#N/A	#N/A	#N/A	#N/A	#N/A	#N/A	#N/A
	.	.	.	0			.	.	.	.												#N/A	#VALUE!													#N/A	#N/A	#N/A	#N/A	#N/A	#N/A	#N/A	#N/A	#N/A	#N/A	#N/A	#N/A	#N/A	#N/A
	.	.	.	0			.	.	.	.												#N/A	#VALUE!													#N/A	#N/A	#N/A	#N/A	#N/A	#N/A	#N/A	#N/A	#N/A	#N/A	#N/A	#N/A	#N/A	#N/A
	.	.	.	0			.	.	.	.												#N/A	#VALUE!													#N/A	#N/A	#N/A	#N/A	#N/A	#N/A	#N/A	#N/A	#N/A	#N/A	#N/A	#N/A	#N/A	#N/A
	.	.	.	0			.	.	.	.												#N/A	#VALUE!													#N/A	#N/A	#N/A	#N/A	#N/A	#N/A	#N/A	#N/A	#N/A	#N/A	#N/A	#N/A	#N/A	#N/A
	.	.	.	0			.	.	.	.												#N/A	#VALUE!													#N/A	#N/A	#N/A	#N/A	#N/A	#N/A	#N/A	#N/A	#N/A	#N/A	#N/A	#N/A	#N/A	#N/A
	.	.	.	0			.	.	.	.												#N/A	#VALUE!													#N/A	#N/A	#N/A	#N/A	#N/A	#N/A	#N/A	#N/A	#N/A	#N/A	#N/A	#N/A	#N/A	#N/A
	.	.	.	0			.	.	.	.												#N/A	#VALUE!													#N/A	#N/A	#N/A	#N/A	#N/A	#N/A	#N/A	#N/A	#N/A	#N/A	#N/A	#N/A	#N/A	#N/A
	.	.	.	0			.	.	.	.												#N/A	#VALUE!													#N/A	#N/A	#N/A	#N/A	#N/A	#N/A	#N/A	#N/A	#N/A	#N/A	#N/A	#N/A	#N/A	#N/A
	.	.	.	0			.	.	.	.												#N/A	#VALUE!													#N/A	#N/A	#N/A	#N/A	#N/A	#N/A	#N/A	#N/A	#N/A	#N/A	#N/A	#N/A	#N/A	#N/A
	.	.	.	0			.	.	.	.												#N/A	#VALUE!													#N/A	#N/A	#N/A	#N/A	#N/A	#N/A	#N/A	#N/A	#N/A	#N/A	#N/A	#N/A	#N/A	#N/A
	.	.	.	0			.	.	.	.												#N/A	#VALUE!													#N/A	#N/A	#N/A	#N/A	#N/A	#N/A	#N/A	#N/A	#N/A	#N/A	#N/A	#N/A	#N/A	#N/A
	.	.	.	0			.	.	.	.												#N/A	#VALUE!													#N/A	#N/A	#N/A	#N/A	#N/A	#N/A	#N/A	#N/A	#N/A	#N/A	#N/A	#N/A	#N/A	#N/A
	.	.	.	0			.	.	.	.												#N/A	#VALUE!													#N/A	#N/A	#N/A	#N/A	#N/A	#N/A	#N/A	#N/A	#N/A	#N/A	#N/A	#N/A	#N/A	#N/A
	.	.	.	0			.	.	.	.												#N/A	#VALUE!													#N/A	#N/A	#N/A	#N/A	#N/A	#N/A	#N/A	#N/A	#N/A	#N/A	#N/A	#N/A	#N/A	#N/A
	.	.	.	0			.	.	.	.												#N/A	#VALUE!													#N/A	#N/A	#N/A	#N/A	#N/A	#N/A	#N/A	#N/A	#N/A	#N/A	#N/A	#N/A	#N/A	#N/A
	.	.	.	0			.	.	.	.												#N/A	#VALUE!													#N/A	#N/A	#N/A	#N/A	#N/A	#N/A	#N/A	#N/A	#N/A	#N/A	#N/A	#N/A	#N/A	#N/A
	.	.	.	0			.	.	.	.												#N/A	#VALUE!													#N/A	#N/A	#N/A	#N/A	#N/A	#N/A	#N/A	#N/A	#N/A	#N/A	#N/A	#N/A	#N/A	#N/A
	.	.	.	0			.	.	.	.												#N/A	#VALUE!													#N/A	#N/A	#N/A	#N/A	#N/A	#N/A	#N/A	#N/A	#N/A	#N/A	#N/A	#N/A	#N/A	#N/A
	.	.	.	0			.	.	.	.												#N/A	#VALUE!													#N/A	#N/A	#N/A	#N/A	#N/A	#N/A	#N/A	#N/A	#N/A	#N/A	#N/A	#N/A	#N/A	#N/A
	.	.	.	0			.	.	.	.												#N/A	#VALUE!													#N/A	#N/A	#N/A	#N/A	#N/A	#N/A	#N/A	#N/A	#N/A	#N/A	#N/A	#N/A	#N/A	#N/A
	.	.	.	0			.	.	.	.												#N/A	#VALUE!													#N/A	#N/A	#N/A	#N/A	#N/A	#N/A	#N/A	#N/A	#N/A	#N/A	#N/A	#N/A	#N/A	#N/A
	.	.	.	0			.	.	.	.												#N/A	#VALUE!													#N/A	#N/A	#N/A	#N/A	#N/A	#N/A	#N/A	#N/A	#N/A	#N/A	#N/A	#N/A	#N/A	#N/A
	.	.	.	0			.	.	.	.												#N/A	#VALUE!													#N/A	#N/A	#N/A	#N/A	#N/A	#N/A	#N/A	#N/A	#N/A	#N/A	#N/A	#N/A	#N/A	#N/A
	.	.	.	0			.	.	.	.												#N/A	#VALUE!													#N/A	#N/A	#N/A	#N/A	#N/A	#N/A	#N/A	#N/A	#N/A	#N/A	#N/A	#N/A	#N/A	#N/A
	.	.	.	0			.	.	.	.												#N/A	#VALUE!													#N/A	#N/A	#N/A	#N/A	#N/A	#N/A	#N/A	#N/A	#N/A	#N/A	#N/A	#N/A	#N/A	#N/A
	.	.	.	0			.	.	.	.												#N/A	#VALUE!													#N/A	#N/A	#N/A	#N/A	#N/A	#N/A	#N/A	#N/A	#N/A	#N/A	#N/A	#N/A	#N/A	#N/A
	.	.	.	0			.	.	.	.												#N/A	#VALUE!													#N/A	#N/A	#N/A	#N/A	#N/A	#N/A	#N/A	#N/A	#N/A	#N/A	#N/A	#N/A	#N/A	#N/A
	.	.	.	0			.	.	.	.												#N/A	#VALUE!													#N/A	#N/A	#N/A	#N/A	#N/A	#N/A	#N/A	#N/A	#N/A	#N/A	#N/A	#N/A	#N/A	#N/A
	.	.	.	0			.	.	.	.												#N/A	#VALUE!													#N/A	#N/A	#N/A	#N/A	#N/A	#N/A	#N/A	#N/A	#N/A	#N/A	#N/A	#N/A	#N/A	#N/A
	.	.	.	0			.	.	.	.												#N/A	#VALUE!													#N/A	#N/A	#N/A	#N/A	#N/A	#N/A	#N/A	#N/A	#N/A	#N/A	#N/A	#N/A	#N/A	#N/A
	.	.	.	0			.	.	.	.												#N/A	#VALUE!													#N/A	#N/A	#N/A	#N/A	#N/A	#N/A	#N/A	#N/A	#N/A	#N/A	#N/A	#N/A	#N/A	#N/A
	.	.	.	0			.	.	.	.												#N/A	#VALUE!													#N/A	#N/A	#N/A	#N/A	#N/A	#N/A	#N/A	#N/A	#N/A	#N/A	#N/A	#N/A	#N/A	#N/A
	.	.	.	0			.	.	.	.												#N/A	#VALUE!													#N/A	#N/A	#N/A	#N/A	#N/A	#N/A	#N/A	#N/A	#N/A	#N/A	#N/A	#N/A	#N/A	#N/A
	.	.	.	0			.	.	.	.												#N/A	#VALUE!													#N/A	#N/A	#N/A	#N/A	#N/A	#N/A	#N/A	#N/A	#N/A	#N/A	#N/A	#N/A	#N/A	#N/A
	.	.	.	0			.	.	.	.												#N/A	#VALUE!													#N/A	#N/A	#N/A	#N/A	#N/A	#N/A	#N/A	#N/A	#N/A	#N/A	#N/A	#N/A	#N/A	#N/A
	.	.	.	0			.	.	.	.												#N/A	#VALUE!													#N/A	#N/A	#N/A	#N/A	#N/A	#N/A	#N/A	#N/A	#N/A	#N/A	#N/A	#N/A	#N/A	#N/A
	.	.	.	0			.	.	.	.												#N/A	#VALUE!													#N/A	#N/A	#N/A	#N/A	#N/A	#N/A	#N/A	#N/A	#N/A	#N/A	#N/A	#N/A	#N/A	#N/A
	.	.	.	0			.	.	.	.												#N/A	#VALUE!													#N/A	#N/A	#N/A	#N/A	#N/A	#N/A	#N/A	#N/A	#N/A	#N/A	#N/A	#N/A	#N/A	#N/A
	.	.	.	0			.	.	.	.												#N/A	#VALUE!													#N/A	#N/A	#N/A	#N/A	#N/A	#N/A	#N/A	#N/A	#N/A	#N/A	#N/A	#N/A	#N/A	#N/A
	.	.	.	0			.	.	.	.												#N/A	#VALUE!													#N/A	#N/A	#N/A	#N/A	#N/A	#N/A	#N/A	#N/A	#N/A	#N/A	#N/A	#N/A	#N/A	#N/A
	.	.	.	0			.	.	.	.												#N/A	#VALUE!													#N/A	#N/A	#N/A	#N/A	#N/A	#N/A	#N/A	#N/A	#N/A	#N/A	#N/A	#N/A	#N/A	#N/A
	.	.	.	0			.	.	.	.												#N/A	#VALUE!													#N/A	#N/A	#N/A	#N/A	#N/A	#N/A	#N/A	#N/A	#N/A	#N/A	#N/A	#N/A	#N/A	#N/A
	.	.	.	0			.	.	.	.												#N/A	#VALUE!													#N/A	#N/A	#N/A	#N/A	#N/A	#N/A	#N/A	#N/A	#N/A	#N/A	#N/A	#N/A	#N/A	#N/A
	.	.	.	0			.	.	.	.												#N/A	#VALUE!													#N/A	#N/A	#N/A	#N/A	#N/A	#N/A	#N/A	#N/A	#N/A	#N/A	#N/A	#N/A	#N/A	#N/A
	.	.	.	0			.	.	.	.												#N/A	#VALUE!													#N/A	#N/A	#N/A	#N/A	#N/A	#N/A	#N/A	#N/A	#N/A	#N/A	#N/A	#N/A	#N/A	#N/A
	.	.	.	0			.	.	.	.												#N/A	#VALUE!													#N/A	#N/A	#N/A	#N/A	#N/A	#N/A	#N/A	#N/A	#N/A	#N/A	#N/A	#N/A	#N/A	#N/A
	.	.	.	0			.	.	.	.												#N/A	#VALUE!													#N/A	#N/A	#N/A	#N/A	#N/A	#N/A	#N/A	#N/A	#N/A	#N/A	#N/A	#N/A	#N/A	#N/A
	.	.	.	0			.	.	.	.												#N/A	#VALUE!													#N/A	#N/A	#N/A	#N/A	#N/A	#N/A	#N/A	#N/A	#N/A	#N/A	#N/A	#N/A	#N/A	#N/A
	.	.	.	0			.	.	.	.												#N/A	#VALUE!													#N/A	#N/A	#N/A	#N/A	#N/A	#N/A	#N/A	#N/A	#N/A	#N/A	#N/A	#N/A	#N/A	#N/A
	.	.	.	0			.	.	.	.												#N/A	#VALUE!													#N/A	#N/A	#N/A	#N/A	#N/A	#N/A	#N/A	#N/A	#N/A	#N/A	#N/A	#N/A	#N/A	#N/A
	.	.	.	0			.	.	.	.												#N/A	#VALUE!													#N/A	#N/A	#N/A	#N/A	#N/A	#N/A	#N/A	#N/A	#N/A	#N/A	#N/A	#N/A	#N/A	#N/A
	.	.	.	0			.	.	.	.												#N/A	#VALUE!													#N/A	#N/A	#N/A	#N/A	#N/A	#N/A	#N/A	#N/A	#N/A	#N/A	#N/A	#N/A	#N/A	#N/A
	.	.	.	0			.	.	.	.												#N/A	#VALUE!													#N/A	#N/A	#N/A	#N/A	#N/A	#N/A	#N/A	#N/A	#N/A	#N/A	#N/A	#N/A	#N/A	#N/A
	.	.	.	0			.	.	.	.												#N/A	#VALUE!													#N/A	#N/A	#N/A	#N/A	#N/A	#N/A	#N/A	#N/A	#N/A	#N/A	#N/A	#N/A	#N/A	#N/A
	.	.	.	0			.	.	.	.												#N/A	#VALUE!													#N/A	#N/A	#N/A	#N/A	#N/A	#N/A	#N/A	#N/A	#N/A	#N/A	#N/A	#N/A	#N/A	#N/A
	.	.	.	0			.	.	.	.												#N/A	#VALUE!													#N/A	#N/A	#N/A	#N/A	#N/A	#N/A	#N/A	#N/A	#N/A	#N/A	#N/A	#N/A	#N/A	#N/A
	.	.	.	0			.	.	.	.												#N/A	#VALUE!													#N/A	#N/A	#N/A	#N/A	#N/A	#N/A	#N/A	#N/A	#N/A	#N/A	#N/A	#N/A	#N/A	#N/A
	.	.	.	0			.	.	.	.												#N/A	#VALUE!													#N/A	#N/A	#N/A	#N/A	#N/A	#N/A	#N/A	#N/A	#N/A	#N/A	#N/A	#N/A	#N/A	#N/A
	.	.	.	0			.	.	.	.												#N/A	#VALUE!													#N/A	#N/A	#N/A	#N/A	#N/A	#N/A	#N/A	#N/A	#N/A	#N/A	#N/A	#N/A	#N/A	#N/A
	.	.	.	0			.	.	.	.												#N/A	#VALUE!													#N/A	#N/A	#N/A	#N/A	#N/A	#N/A	#N/A	#N/A	#N/A	#N/A	#N/A	#N/A	#N/A	#N/A
	.	.	.	0			.	.	.	.												#N/A	#VALUE!													#N/A	#N/A	#N/A	#N/A	#N/A	#N/A	#N/A	#N/A	#N/A	#N/A	#N/A	#N/A	#N/A	#N/A
	.	.	.	0			.	.	.	.												#N/A	#VALUE!													#N/A	#N/A	#N/A	#N/A	#N/A	#N/A	#N/A	#N/A	#N/A	#N/A	#N/A	#N/A	#N/A	#N/A
	.	.	.	0			.	.	.	.												#N/A	#VALUE!													#N/A	#N/A	#N/A	#N/A	#N/A	#N/A	#N/A	#N/A	#N/A	#N/A	#N/A	#N/A	#N/A	#N/A
	.	.	.	0			.	.	.	.												#N/A	#VALUE!													#N/A	#N/A	#N/A	#N/A	#N/A	#N/A	#N/A	#N/A	#N/A	#N/A	#N/A	#N/A	#N/A	#N/A
	.	.	.	0			.	.	.	.												#N/A	#VALUE!													#N/A	#N/A	#N/A	#N/A	#N/A	#N/A	#N/A	#N/A	#N/A	#N/A	#N/A	#N/A	#N/A	#N/A
	.	.	.	0			.	.	.	.												#N/A	#VALUE!													#N/A	#N/A	#N/A	#N/A	#N/A	#N/A	#N/A	#N/A	#N/A	#N/A	#N/A	#N/A	#N/A	#N/A
	.	.	.	0			.	.	.	.												#N/A	#VALUE!													#N/A	#N/A	#N/A	#N/A	#N/A	#N/A	#N/A	#N/A	#N/A	#N/A	#N/A	#N/A	#N/A	#N/A
	.	.	.	0			.	.	.	.												#N/A	#VALUE!													#N/A	#N/A	#N/A	#N/A	#N/A	#N/A	#N/A	#N/A	#N/A	#N/A	#N/A	#N/A	#N/A	#N/A
	.	.	.	0			.	.	.	.												#N/A	#VALUE!													#N/A	#N/A	#N/A	#N/A	#N/A	#N/A	#N/A	#N/A	#N/A	#N/A	#N/A	#N/A	#N/A	#N/A
	.	.	.	0			.	.	.	.												#N/A	#VALUE!													#N/A	#N/A	#N/A	#N/A	#N/A	#N/A	#N/A	#N/A	#N/A	#N/A	#N/A	#N/A	#N/A	#N/A
	.	.	.	0			.	.	.	.												#N/A	#VALUE!													#N/A	#N/A	#N/A	#N/A	#N/A	#N/A	#N/A	#N/A	#N/A	#N/A	#N/A	#N/A	#N/A	#N/A
	.	.	.	0			.	.	.	.												#N/A	#VALUE!													#N/A	#N/A	#N/A	#N/A	#N/A	#N/A	#N/A	#N/A	#N/A	#N/A	#N/A	#N/A	#N/A	#N/A
	.	.	.	0			.	.	.	.												#N/A	#VALUE!													#N/A	#N/A	#N/A	#N/A	#N/A	#N/A	#N/A	#N/A	#N/A	#N/A	#N/A	#N/A	#N/A	#N/A
	.	.	.	0			.	.	.	.												#N/A	#VALUE!													#N/A	#N/A	#N/A	#N/A	#N/A	#N/A	#N/A	#N/A	#N/A	#N/A	#N/A	#N/A	#N/A	#N/A
	.	.	.	0			.	.	.	.												#N/A	#VALUE!													#N/A	#N/A	#N/A	#N/A	#N/A	#N/A	#N/A	#N/A	#N/A	#N/A	#N/A	#N/A	#N/A	#N/A
	.	.	.	0			.	.	.	.												#N/A	#VALUE!													#N/A	#N/A	#N/A	#N/A	#N/A	#N/A	#N/A	#N/A	#N/A	#N/A	#N/A	#N/A	#N/A	#N/A
	.	.	.	0			.	.	.	.												#N/A	#VALUE!													#N/A	#N/A	#N/A	#N/A	#N/A	#N/A	#N/A	#N/A	#N/A	#N/A	#N/A	#N/A	#N/A	#N/A
	.	.	.	0			.	.	.	.												#N/A	#VALUE!													#N/A	#N/A	#N/A	#N/A	#N/A	#N/A	#N/A	#N/A	#N/A	#N/A	#N/A	#N/A	#N/A	#N/A
	.	.	.	0			.	.	.	.												#N/A	#VALUE!													#N/A	#N/A	#N/A	#N/A	#N/A	#N/A	#N/A	#N/A	#N/A	#N/A	#N/A	#N/A	#N/A	#N/A
	.	.	.	0			.	.	.	.												#N/A	#VALUE!													#N/A	#N/A	#N/A	#N/A	#N/A	#N/A	#N/A	#N/A	#N/A	#N/A	#N/A	#N/A	#N/A	#N/A
	.	.	.	0			.	.	.	.												#N/A	#VALUE!													#N/A	#N/A	#N/A	#N/A	#N/A	#N/A	#N/A	#N/A	#N/A	#N/A	#N/A	#N/A	#N/A	#N/A
	.	.	.	0			.	.	.	.												#N/A	#VALUE!													#N/A	#N/A	#N/A	#N/A	#N/A	#N/A	#N/A	#N/A	#N/A	#N/A	#N/A	#N/A	#N/A	#N/A
	.	.	.	0			.	.	.	.												#N/A	#VALUE!													#N/A	#N/A	#N/A	#N/A	#N/A	#N/A	#N/A	#N/A	#N/A	#N/A	#N/A	#N/A	#N/A	#N/A
	.	.	.	0			.	.	.	.												#N/A	#VALUE!													#N/A	#N/A	#N/A	#N/A	#N/A	#N/A	#N/A	#N/A	#N/A	#N/A	#N/A	#N/A	#N/A	#N/A
	.	.	.	0			.	.	.	.												#N/A	#VALUE!													#N/A	#N/A	#N/A	#N/A	#N/A	#N/A	#N/A	#N/A	#N/A	#N/A	#N/A	#N/A	#N/A	#N/A
	.	.	.	0			.	.	.	.												#N/A	#VALUE!													#N/A	#N/A	#N/A	#N/A	#N/A	#N/A	#N/A	#N/A	#N/A	#N/A	#N/A	#N/A	#N/A	#N/A
	.	.	.	0			.	.	.	.												#N/A	#VALUE!													#N/A	#N/A	#N/A	#N/A	#N/A	#N/A	#N/A	#N/A	#N/A	#N/A	#N/A	#N/A	#N/A	#N/A
	.	.	.	0			.	.	.	.												#N/A	#VALUE!													#N/A	#N/A	#N/A	#N/A	#N/A	#N/A	#N/A	#N/A	#N/A	#N/A	#N/A	#N/A	#N/A	#N/A
	.	.	.	0			.	.	.	.												#N/A	#VALUE!													#N/A	#N/A	#N/A	#N/A	#N/A	#N/A	#N/A	#N/A	#N/A	#N/A	#N/A	#N/A	#N/A	#N/A
	.	.	.	0			.	.	.	.												#N/A	#VALUE!													#N/A	#N/A	#N/A	#N/A	#N/A	#N/A	#N/A	#N/A	#N/A	#N/A	#N/A	#N/A	#N/A	#N/A
	.	.	.	0			.	.	.	.												#N/A	#VALUE!													#N/A	#N/A	#N/A	#N/A	#N/A	#N/A	#N/A	#N/A	#N/A	#N/A	#N/A	#N/A	#N/A	#N/A
	.	.	.	0			.	.	.	.												#N/A	#VALUE!													#N/A	#N/A	#N/A	#N/A	#N/A	#N/A	#N/A	#N/A	#N/A	#N/A	#N/A	#N/A	#N/A	#N/A
	.	.	.	0			.	.	.	.												#N/A	#VALUE!													#N/A	#N/A	#N/A	#N/A	#N/A	#N/A	#N/A	#N/A	#N/A	#N/A	#N/A	#N/A	#N/A	#N/A
	.	.	.	0			.	.	.	.												#N/A	#VALUE!													#N/A	#N/A	#N/A	#N/A	#N/A	#N/A	#N/A	#N/A	#N/A	#N/A	#N/A	#N/A	#N/A	#N/A
	.	.	.	0			.	.	.	.												#N/A	#VALUE!													#N/A	#N/A	#N/A	#N/A	#N/A	#N/A	#N/A	#N/A	#N/A	#N/A	#N/A	#N/A	#N/A	#N/A
	.	.	.	0			.	.	.	.												#N/A	#VALUE!													#N/A	#N/A	#N/A	#N/A	#N/A	#N/A	#N/A	#N/A	#N/A	#N/A	#N/A	#N/A	#N/A	#N/A
	.	.	.	0			.	.	.	.												#N/A	#VALUE!													#N/A	#N/A	#N/A	#N/A	#N/A	#N/A	#N/A	#N/A	#N/A	#N/A	#N/A	#N/A	#N/A	#N/A
	.	.	.	0			.	.	.	.												#N/A	#VALUE!													#N/A	#N/A	#N/A	#N/A	#N/A	#N/A	#N/A	#N/A	#N/A	#N/A	#N/A	#N/A	#N/A	#N/A
	.	.	.	0			.	.	.	.												#N/A	#VALUE!													#N/A	#N/A	#N/A	#N/A	#N/A	#N/A	#N/A	#N/A	#N/A	#N/A	#N/A	#N/A	#N/A	#N/A
	.	.	.	0			.	.	.	.												#N/A	#VALUE!													#N/A	#N/A	#N/A	#N/A	#N/A	#N/A	#N/A	#N/A	#N/A	#N/A	#N/A	#N/A	#N/A	#N/A
	.	.	.	0			.	.	.	.												#N/A	#VALUE!													#N/A	#N/A	#N/A	#N/A	#N/A	#N/A	#N/A	#N/A	#N/A	#N/A	#N/A	#N/A	#N/A	#N/A
	.	.	.	0			.	.	.	.												#N/A	#VALUE!													#N/A	#N/A	#N/A	#N/A	#N/A	#N/A	#N/A	#N/A	#N/A	#N/A	#N/A	#N/A	#N/A	#N/A
	.	.	.	0			.	.	.	.												#N/A	#VALUE!													#N/A	#N/A	#N/A	#N/A	#N/A	#N/A	#N/A	#N/A	#N/A	#N/A	#N/A	#N/A	#N/A	#N/A
	.	.	.	0			.	.	.	.												#N/A	#VALUE!													#N/A	#N/A	#N/A	#N/A	#N/A	#N/A	#N/A	#N/A	#N/A	#N/A	#N/A	#N/A	#N/A	#N/A
	.	.	.	0			.	.	.	.												#N/A	#VALUE!													#N/A	#N/A	#N/A	#N/A	#N/A	#N/A	#N/A	#N/A	#N/A	#N/A	#N/A	#N/A	#N/A	#N/A
	.	.	.	0			.	.	.	.												#N/A	#VALUE!													#N/A	#N/A	#N/A	#N/A	#N/A	#N/A	#N/A	#N/A	#N/A	#N/A	#N/A	#N/A	#N/A	#N/A
	.	.	.	0			.	.	.	.												#N/A	#VALUE!													#N/A	#N/A	#N/A	#N/A	#N/A	#N/A	#N/A	#N/A	#N/A	#N/A	#N/A	#N/A	#N/A	#N/A
	.	.	.	0			.	.	.	.												#N/A	#VALUE!													#N/A	#N/A	#N/A	#N/A	#N/A	#N/A	#N/A	#N/A	#N/A	#N/A	#N/A	#N/A	#N/A	#N/A
	.	.	.	0			.	.	.	.												#N/A	#VALUE!													#N/A	#N/A	#N/A	#N/A	#N/A	#N/A	#N/A	#N/A	#N/A	#N/A	#N/A	#N/A	#N/A	#N/A
	.	.	.	0			.	.	.	.												#N/A	#VALUE!													#N/A	#N/A	#N/A	#N/A	#N/A	#N/A	#N/A	#N/A	#N/A	#N/A	#N/A	#N/A	#N/A	#N/A
	.	.	.	0			.	.	.	.												#N/A	#VALUE!													#N/A	#N/A	#N/A	#N/A	#N/A	#N/A	#N/A	#N/A	#N/A	#N/A	#N/A	#N/A	#N/A	#N/A
	.	.	.	0			.	.	.	.												#N/A	#VALUE!													#N/A	#N/A	#N/A	#N/A	#N/A	#N/A	#N/A	#N/A	#N/A	#N/A	#N/A	#N/A	#N/A	#N/A
	.	.	.	0			.	.	.	.												#N/A	#VALUE!													#N/A	#N/A	#N/A	#N/A	#N/A	#N/A	#N/A	#N/A	#N/A	#N/A	#N/A	#N/A	#N/A	#N/A
	.	.	.	0			.	.	.	.												#N/A	#VALUE!													#N/A	#N/A	#N/A	#N/A	#N/A	#N/A	#N/A	#N/A	#N/A	#N/A	#N/A	#N/A	#N/A	#N/A
	.	.	.	0			.	.	.	.												#N/A	#VALUE!													#N/A	#N/A	#N/A	#N/A	#N/A	#N/A	#N/A	#N/A	#N/A	#N/A	#N/A	#N/A	#N/A	#N/A
	.	.	.	0			.	.	.	.												#N/A	#VALUE!													#N/A	#N/A	#N/A	#N/A	#N/A	#N/A	#N/A	#N/A	#N/A	#N/A	#N/A	#N/A	#N/A	#N/A
	.	.	.	0			.	.	.	.												#N/A	#VALUE!													#N/A	#N/A	#N/A	#N/A	#N/A	#N/A	#N/A	#N/A	#N/A	#N/A	#N/A	#N/A	#N/A	#N/A
	.	.	.	0			.	.	.	.												#N/A	#VALUE!													#N/A	#N/A	#N/A	#N/A	#N/A	#N/A	#N/A	#N/A	#N/A	#N/A	#N/A	#N/A	#N/A	#N/A
	.	.	.	0			.	.	.	.												#N/A	#VALUE!													#N/A	#N/A	#N/A	#N/A	#N/A	#N/A	#N/A	#N/A	#N/A	#N/A	#N/A	#N/A	#N/A	#N/A
	.	.	.	0			.	.	.	.												#N/A	#VALUE!													#N/A	#N/A	#N/A	#N/A	#N/A	#N/A	#N/A	#N/A	#N/A	#N/A	#N/A	#N/A	#N/A	#N/A
	.	.	.	0			.	.	.	.												#N/A	#VALUE!													#N/A	#N/A	#N/A	#N/A	#N/A	#N/A	#N/A	#N/A	#N/A	#N/A	#N/A	#N/A	#N/A	#N/A
	.	.	.	0			.	.	.	.												#N/A	#VALUE!													#N/A	#N/A	#N/A	#N/A	#N/A	#N/A	#N/A	#N/A	#N/A	#N/A	#N/A	#N/A	#N/A	#N/A
	.	.	.	0			.	.	.	.												#N/A	#VALUE!													#N/A	#N/A	#N/A	#N/A	#N/A	#N/A	#N/A	#N/A	#N/A	#N/A	#N/A	#N/A	#N/A	#N/A
	.	.	.	0			.	.	.	.												#N/A	#VALUE!													#N/A	#N/A	#N/A	#N/A	#N/A	#N/A	#N/A	#N/A	#N/A	#N/A	#N/A	#N/A	#N/A	#N/A
	.	.	.	0			.	.	.	.												#N/A	#VALUE!													#N/A	#N/A	#N/A	#N/A	#N/A	#N/A	#N/A	#N/A	#N/A	#N/A	#N/A	#N/A	#N/A	#N/A
	.	.	.	0			.	.	.	.												#N/A	#VALUE!													#N/A	#N/A	#N/A	#N/A	#N/A	#N/A	#N/A	#N/A	#N/A	#N/A	#N/A	#N/A	#N/A	#N/A
	.	.	.	0			.	.	.	.												#N/A	#VALUE!													#N/A	#N/A	#N/A	#N/A	#N/A	#N/A	#N/A	#N/A	#N/A	#N/A	#N/A	#N/A	#N/A	#N/A
	.	.	.	0			.	.	.	.												#N/A	#VALUE!													#N/A	#N/A	#N/A	#N/A	#N/A	#N/A	#N/A	#N/A	#N/A	#N/A	#N/A	#N/A	#N/A	#N/A
	.	.	.	0			.	.	.	.												#N/A	#VALUE!													#N/A	#N/A	#N/A	#N/A	#N/A	#N/A	#N/A	#N/A	#N/A	#N/A	#N/A	#N/A	#N/A	#N/A
	.	.	.	0			.	.	.	.												#N/A	#VALUE!													#N/A	#N/A	#N/A	#N/A	#N/A	#N/A	#N/A	#N/A	#N/A	#N/A	#N/A	#N/A	#N/A	#N/A
	.	.	.	0			.	.	.	.												#N/A	#VALUE!													#N/A	#N/A	#N/A	#N/A	#N/A	#N/A	#N/A	#N/A	#N/A	#N/A	#N/A	#N/A	#N/A	#N/A
	.	.	.	0			.	.	.	.												#N/A	#VALUE!													#N/A	#N/A	#N/A	#N/A	#N/A	#N/A	#N/A	#N/A	#N/A	#N/A	#N/A	#N/A	#N/A	#N/A
	.	.	.	0			.	.	.	.												#N/A	#VALUE!													#N/A	#N/A	#N/A	#N/A	#N/A	#N/A	#N/A	#N/A	#N/A	#N/A	#N/A	#N/A	#N/A	#N/A
	.	.	.	0			.	.	.	.												#N/A	#VALUE!													#N/A	#N/A	#N/A	#N/A	#N/A	#N/A	#N/A	#N/A	#N/A	#N/A	#N/A	#N/A	#N/A	#N/A
	.	.	.	0			.	.	.	.												#N/A	#VALUE!													#N/A	#N/A	#N/A	#N/A	#N/A	#N/A	#N/A	#N/A	#N/A	#N/A	#N/A	#N/A	#N/A	#N/A
	.	.	.	0			.	.	.	.												#N/A	#VALUE!													#N/A	#N/A	#N/A	#N/A	#N/A	#N/A	#N/A	#N/A	#N/A	#N/A	#N/A	#N/A	#N/A	#N/A
	.	.	.	0			.	.	.	.												#N/A	#VALUE!													#N/A	#N/A	#N/A	#N/A	#N/A	#N/A	#N/A	#N/A	#N/A	#N/A	#N/A	#N/A	#N/A	#N/A
	.	.	.	0			.	.	.	.												#N/A	#VALUE!													#N/A	#N/A	#N/A	#N/A	#N/A	#N/A	#N/A	#N/A	#N/A	#N/A	#N/A	#N/A	#N/A	#N/A
	.	.	.	0			.	.	.	.												#N/A	#VALUE!													#N/A	#N/A	#N/A	#N/A	#N/A	#N/A	#N/A	#N/A	#N/A	#N/A	#N/A	#N/A	#N/A	#N/A
	.	.	.	0			.	.	.	.												#N/A	#VALUE!													#N/A	#N/A	#N/A	#N/A	#N/A	#N/A	#N/A	#N/A	#N/A	#N/A	#N/A	#N/A	#N/A	#N/A
	.	.	.	0			.	.	.	.												#N/A	#VALUE!													#N/A	#N/A	#N/A	#N/A	#N/A	#N/A	#N/A	#N/A	#N/A	#N/A	#N/A	#N/A	#N/A	#N/A
	.	.	.	0			.	.	.	.												#N/A	#VALUE!													#N/A	#N/A	#N/A	#N/A	#N/A	#N/A	#N/A	#N/A	#N/A	#N/A	#N/A	#N/A	#N/A	#N/A
	.	.	.	0			.	.	.	.												#N/A	#VALUE!													#N/A	#N/A	#N/A	#N/A	#N/A	#N/A	#N/A	#N/A	#N/A	#N/A	#N/A	#N/A	#N/A	#N/A
	.	.	.	0			.	.	.	.												#N/A	#VALUE!													#N/A	#N/A	#N/A	#N/A	#N/A	#N/A	#N/A	#N/A	#N/A	#N/A	#N/A	#N/A	#N/A	#N/A
	.	.	.	0			.	.	.	.												#N/A	#VALUE!													#N/A	#N/A	#N/A	#N/A	#N/A	#N/A	#N/A	#N/A	#N/A	#N/A	#N/A	#N/A	#N/A	#N/A
	.	.	.	0			.	.	.	.												#N/A	#VALUE!													#N/A	#N/A	#N/A	#N/A	#N/A	#N/A	#N/A	#N/A	#N/A	#N/A	#N/A	#N/A	#N/A	#N/A
	.	.	.	0			.	.	.	.												#N/A	#VALUE!													#N/A	#N/A	#N/A	#N/A	#N/A	#N/A	#N/A	#N/A	#N/A	#N/A	#N/A	#N/A	#N/A	#N/A
	.	.	.	0			.	.	.	.												#N/A	#VALUE!													#N/A	#N/A	#N/A	#N/A	#N/A	#N/A	#N/A	#N/A	#N/A	#N/A	#N/A	#N/A	#N/A	#N/A
	.	.	.	0			.	.	.	.												#N/A	#VALUE!													#N/A	#N/A	#N/A	#N/A	#N/A	#N/A	#N/A	#N/A	#N/A	#N/A	#N/A	#N/A	#N/A	#N/A
	.	.	.	0			.	.	.	.												#N/A	#VALUE!													#N/A	#N/A	#N/A	#N/A	#N/A	#N/A	#N/A	#N/A	#N/A	#N/A	#N/A	#N/A	#N/A	#N/A
	.	.	.	0			.	.	.	.												#N/A	#VALUE!													#N/A	#N/A	#N/A	#N/A	#N/A	#N/A	#N/A	#N/A	#N/A	#N/A	#N/A	#N/A	#N/A	#N/A
	.	.	.	0			.	.	.	.												#N/A	#VALUE!													#N/A	#N/A	#N/A	#N/A	#N/A	#N/A	#N/A	#N/A	#N/A	#N/A	#N/A	#N/A	#N/A	#N/A
	.	.	.	0			.	.	.	.												#N/A	#VALUE!													#N/A	#N/A	#N/A	#N/A	#N/A	#N/A	#N/A	#N/A	#N/A	#N/A	#N/A	#N/A	#N/A	#N/A
	.	.	.	0			.	.	.	.												#N/A	#VALUE!													#N/A	#N/A	#N/A	#N/A	#N/A	#N/A	#N/A	#N/A	#N/A	#N/A	#N/A	#N/A	#N/A	#N/A
	.	.	.	0			.	.	.	.												#N/A	#VALUE!													#N/A	#N/A	#N/A	#N/A	#N/A	#N/A	#N/A	#N/A	#N/A	#N/A	#N/A	#N/A	#N/A	#N/A
	.	.	.	0			.	.	.	.												#N/A	#VALUE!													#N/A	#N/A	#N/A	#N/A	#N/A	#N/A	#N/A	#N/A	#N/A	#N/A	#N/A	#N/A	#N/A	#N/A
	.	.	.	0			.	.	.	.												#N/A	#VALUE!													#N/A	#N/A	#N/A	#N/A	#N/A	#N/A	#N/A	#N/A	#N/A	#N/A	#N/A	#N/A	#N/A	#N/A
	.	.	.	0			.	.	.	.												#N/A	#VALUE!													#N/A	#N/A	#N/A	#N/A	#N/A	#N/A	#N/A	#N/A	#N/A	#N/A	#N/A	#N/A	#N/A	#N/A
	.	.	.	0			.	.	.	.												#N/A	#VALUE!													#N/A	#N/A	#N/A	#N/A	#N/A	#N/A	#N/A	#N/A	#N/A	#N/A	#N/A	#N/A	#N/A	#N/A
	.	.	.	0			.	.	.	.												#N/A	#VALUE!													#N/A	#N/A	#N/A	#N/A	#N/A	#N/A	#N/A	#N/A	#N/A	#N/A	#N/A	#N/A	#N/A	#N/A
	.	.	.	0			.	.	.	.												#N/A	#VALUE!													#N/A	#N/A	#N/A	#N/A	#N/A	#N/A	#N/A	#N/A	#N/A	#N/A	#N/A	#N/A	#N/A	#N/A
	.	.	.	0			.	.	.	.												#N/A	#VALUE!													#N/A	#N/A	#N/A	#N/A	#N/A	#N/A	#N/A	#N/A	#N/A	#N/A	#N/A	#N/A	#N/A	#N/A
	.	.	.	0			.	.	.	.												#N/A	#VALUE!													#N/A	#N/A	#N/A	#N/A	#N/A	#N/A	#N/A	#N/A	#N/A	#N/A	#N/A	#N/A	#N/A	#N/A
	.	.	.	0			.	.	.	.												#N/A	#VALUE!													#N/A	#N/A	#N/A	#N/A	#N/A	#N/A	#N/A	#N/A	#N/A	#N/A	#N/A	#N/A	#N/A	#N/A
	.	.	.	0			.	.	.	.												#N/A	#VALUE!													#N/A	#N/A	#N/A	#N/A	#N/A	#N/A	#N/A	#N/A	#N/A	#N/A	#N/A	#N/A	#N/A	#N/A
	.	.	.	0			.	.	.	.												#N/A	#VALUE!													#N/A	#N/A	#N/A	#N/A	#N/A	#N/A	#N/A	#N/A	#N/A	#N/A	#N/A	#N/A	#N/A	#N/A
	.	.	.	0			.	.	.	.												#N/A	#VALUE!													#N/A	#N/A	#N/A	#N/A	#N/A	#N/A	#N/A	#N/A	#N/A	#N/A	#N/A	#N/A	#N/A	#N/A
	.	.	.	0			.	.	.	.												#N/A	#VALUE!													#N/A	#N/A	#N/A	#N/A	#N/A	#N/A	#N/A	#N/A	#N/A	#N/A	#N/A	#N/A	#N/A	#N/A
	.	.	.	0			.	.	.	.												#N/A	#VALUE!													#N/A	#N/A	#N/A	#N/A	#N/A	#N/A	#N/A	#N/A	#N/A	#N/A	#N/A	#N/A	#N/A	#N/A
	.	.	.	0			.	.	.	.												#N/A	#VALUE!													#N/A	#N/A	#N/A	#N/A	#N/A	#N/A	#N/A	#N/A	#N/A	#N/A	#N/A	#N/A	#N/A	#N/A
	.	.	.	0			.	.	.	.												#N/A	#VALUE!													#N/A	#N/A	#N/A	#N/A	#N/A	#N/A	#N/A	#N/A	#N/A	#N/A	#N/A	#N/A	#N/A	#N/A
	.	.	.	0			.	.	.	.												#N/A	#VALUE!													#N/A	#N/A	#N/A	#N/A	#N/A	#N/A	#N/A	#N/A	#N/A	#N/A	#N/A	#N/A	#N/A	#N/A
	.	.	.	0			.	.	.	.												#N/A	#VALUE!													#N/A	#N/A	#N/A	#N/A	#N/A	#N/A	#N/A	#N/A	#N/A	#N/A	#N/A	#N/A	#N/A	#N/A
	.	.	.	0			.	.	.	.												#N/A	#VALUE!													#N/A	#N/A	#N/A	#N/A	#N/A	#N/A	#N/A	#N/A	#N/A	#N/A	#N/A	#N/A	#N/A	#N/A
	.	.	.	0			.	.	.	.												#N/A	#VALUE!													#N/A	#N/A	#N/A	#N/A	#N/A	#N/A	#N/A	#N/A	#N/A	#N/A	#N/A	#N/A	#N/A	#N/A
	.	.	.	0			.	.	.	.												#N/A	#VALUE!													#N/A	#N/A	#N/A	#N/A	#N/A	#N/A	#N/A	#N/A	#N/A	#N/A	#N/A	#N/A	#N/A	#N/A
	.	.	.	0			.	.	.	.												#N/A	#VALUE!													#N/A	#N/A	#N/A	#N/A	#N/A	#N/A	#N/A	#N/A	#N/A	#N/A	#N/A	#N/A	#N/A	#N/A
	.	.	.	0			.	.	.	.												#N/A	#VALUE!													#N/A	#N/A	#N/A	#N/A	#N/A	#N/A	#N/A	#N/A	#N/A	#N/A	#N/A	#N/A	#N/A	#N/A
	.	.	.	0			.	.	.	.												#N/A	#VALUE!													#N/A	#N/A	#N/A	#N/A	#N/A	#N/A	#N/A	#N/A	#N/A	#N/A	#N/A	#N/A	#N/A	#N/A
	.	.	.	0			.	.	.	.												#N/A	#VALUE!													#N/A	#N/A	#N/A	#N/A	#N/A	#N/A	#N/A	#N/A	#N/A	#N/A	#N/A	#N/A	#N/A	#N/A
	.	.	.	0			.	.	.	.												#N/A	#VALUE!													#N/A	#N/A	#N/A	#N/A	#N/A	#N/A	#N/A	#N/A	#N/A	#N/A	#N/A	#N/A	#N/A	#N/A
	.	.	.	0			.	.	.	.												#N/A	#VALUE!													#N/A	#N/A	#N/A	#N/A	#N/A	#N/A	#N/A	#N/A	#N/A	#N/A	#N/A	#N/A	#N/A	#N/A
	.	.	.	0			.	.	.	.												#N/A	#VALUE!													#N/A	#N/A	#N/A	#N/A	#N/A	#N/A	#N/A	#N/A	#N/A	#N/A	#N/A	#N/A	#N/A	#N/A
	.	.	.	0			.	.	.	.												#N/A	#VALUE!													#N/A	#N/A	#N/A	#N/A	#N/A	#N/A	#N/A	#N/A	#N/A	#N/A	#N/A	#N/A	#N/A	#N/A
	.	.	.	0			.	.	.	.												#N/A	#VALUE!													#N/A	#N/A	#N/A	#N/A	#N/A	#N/A	#N/A	#N/A	#N/A	#N/A	#N/A	#N/A	#N/A	#N/A
	.	.	.	0			.	.	.	.												#N/A	#VALUE!													#N/A	#N/A	#N/A	#N/A	#N/A	#N/A	#N/A	#N/A	#N/A	#N/A	#N/A	#N/A	#N/A	#N/A
	.	.	.	0			.	.	.	.												#N/A	#VALUE!													#N/A	#N/A	#N/A	#N/A	#N/A	#N/A	#N/A	#N/A	#N/A	#N/A	#N/A	#N/A	#N/A	#N/A
	.	.	.	0			.	.	.	.												#N/A	#VALUE!													#N/A	#N/A	#N/A	#N/A	#N/A	#N/A	#N/A	#N/A	#N/A	#N/A	#N/A	#N/A	#N/A	#N/A
	.	.	.	0			.	.	.	.												#N/A	#VALUE!													#N/A	#N/A	#N/A	#N/A	#N/A	#N/A	#N/A	#N/A	#N/A	#N/A	#N/A	#N/A	#N/A	#N/A
	.	.	.	0			.	.	.	.												#N/A	#VALUE!													#N/A	#N/A	#N/A	#N/A	#N/A	#N/A	#N/A	#N/A	#N/A	#N/A	#N/A	#N/A	#N/A	#N/A
	.	.	.	0			.	.	.	.												#N/A	#VALUE!													#N/A	#N/A	#N/A	#N/A	#N/A	#N/A	#N/A	#N/A	#N/A	#N/A	#N/A	#N/A	#N/A	#N/A
	.	.	.	0			.	.	.	.												#N/A	#VALUE!													#N/A	#N/A	#N/A	#N/A	#N/A	#N/A	#N/A	#N/A	#N/A	#N/A	#N/A	#N/A	#N/A	#N/A
	.	.	.	0			.	.	.	.												#N/A	#VALUE!													#N/A	#N/A	#N/A	#N/A	#N/A	#N/A	#N/A	#N/A	#N/A	#N/A	#N/A	#N/A	#N/A	#N/A
	.	.	.	0			.	.	.	.												#N/A	#VALUE!													#N/A	#N/A	#N/A	#N/A	#N/A	#N/A	#N/A	#N/A	#N/A	#N/A	#N/A	#N/A	#N/A	#N/A
	.	.	.	0			.	.	.	.												#N/A	#VALUE!													#N/A	#N/A	#N/A	#N/A	#N/A	#N/A	#N/A	#N/A	#N/A	#N/A	#N/A	#N/A	#N/A	#N/A
	.	.	.	0			.	.	.	.												#N/A	#VALUE!													#N/A	#N/A	#N/A	#N/A	#N/A	#N/A	#N/A	#N/A	#N/A	#N/A	#N/A	#N/A	#N/A	#N/A
	.	.	.	0			.	.	.	.												#N/A	#VALUE!													#N/A	#N/A	#N/A	#N/A	#N/A	#N/A	#N/A	#N/A	#N/A	#N/A	#N/A	#N/A	#N/A	#N/A
	.	.	.	0			.	.	.	.												#N/A	#VALUE!													#N/A	#N/A	#N/A	#N/A	#N/A	#N/A	#N/A	#N/A	#N/A	#N/A	#N/A	#N/A	#N/A	#N/A
	.	.	.	0			.	.	.	.												#N/A	#VALUE!													#N/A	#N/A	#N/A	#N/A	#N/A	#N/A	#N/A	#N/A	#N/A	#N/A	#N/A	#N/A	#N/A	#N/A
	.	.	.	0			.	.	.	.												#N/A	#VALUE!													#N/A	#N/A	#N/A	#N/A	#N/A	#N/A	#N/A	#N/A	#N/A	#N/A	#N/A	#N/A	#N/A	#N/A
	.	.	.	0			.	.	.	.												#N/A	#VALUE!													#N/A	#N/A	#N/A	#N/A	#N/A	#N/A	#N/A	#N/A	#N/A	#N/A	#N/A	#N/A	#N/A	#N/A
	.	.	.	0			.	.	.	.												#N/A	#VALUE!													#N/A	#N/A	#N/A	#N/A	#N/A	#N/A	#N/A	#N/A	#N/A	#N/A	#N/A	#N/A	#N/A	#N/A
	.	.	.	0			.	.	.	.												#N/A	#VALUE!													#N/A	#N/A	#N/A	#N/A	#N/A	#N/A	#N/A	#N/A	#N/A	#N/A	#N/A	#N/A	#N/A	#N/A
	.	.	.	0			.	.	.	.												#N/A	#VALUE!													#N/A	#N/A	#N/A	#N/A	#N/A	#N/A	#N/A	#N/A	#N/A	#N/A	#N/A	#N/A	#N/A	#N/A
	.	.	.	0			.	.	.	.												#N/A	#VALUE!													#N/A	#N/A	#N/A	#N/A	#N/A	#N/A	#N/A	#N/A	#N/A	#N/A	#N/A	#N/A	#N/A	#N/A
	.	.	.	0			.	.	.	.												#N/A	#VALUE!													#N/A	#N/A	#N/A	#N/A	#N/A	#N/A	#N/A	#N/A	#N/A	#N/A	#N/A	#N/A	#N/A	#N/A
	.	.	.	0			.	.	.	.												#N/A	#VALUE!													#N/A	#N/A	#N/A	#N/A	#N/A	#N/A	#N/A	#N/A	#N/A	#N/A	#N/A	#N/A	#N/A	#N/A
	.	.	.	0			.	.	.	.												#N/A	#VALUE!													#N/A	#N/A	#N/A	#N/A	#N/A	#N/A	#N/A	#N/A	#N/A	#N/A	#N/A	#N/A	#N/A	#N/A
	.	.	.	0			.	.	.	.												#N/A	#VALUE!													#N/A	#N/A	#N/A	#N/A	#N/A	#N/A	#N/A	#N/A	#N/A	#N/A	#N/A	#N/A	#N/A	#N/A
	.	.	.	0			.	.	.	.												#N/A	#VALUE!													#N/A	#N/A	#N/A	#N/A	#N/A	#N/A	#N/A	#N/A	#N/A	#N/A	#N/A	#N/A	#N/A	#N/A
	.	.	.	0			.	.	.	.												#N/A	#VALUE!													#N/A	#N/A	#N/A	#N/A	#N/A	#N/A	#N/A	#N/A	#N/A	#N/A	#N/A	#N/A	#N/A	#N/A
	.	.	.	0			.	.	.	.												#N/A	#VALUE!													#N/A	#N/A	#N/A	#N/A	#N/A	#N/A	#N/A	#N/A	#N/A	#N/A	#N/A	#N/A	#N/A	#N/A
	.	.	.	0			.	.	.	.												#N/A	#VALUE!													#N/A	#N/A	#N/A	#N/A	#N/A	#N/A	#N/A	#N/A	#N/A	#N/A	#N/A	#N/A	#N/A	#N/A
	.	.	.	0			.	.	.	.												#N/A	#VALUE!													#N/A	#N/A	#N/A	#N/A	#N/A	#N/A	#N/A	#N/A	#N/A	#N/A	#N/A	#N/A	#N/A	#N/A
	.	.	.	0			.	.	.	.												#N/A	#VALUE!													#N/A	#N/A	#N/A	#N/A	#N/A	#N/A	#N/A	#N/A	#N/A	#N/A	#N/A	#N/A	#N/A	#N/A
	.	.	.	0			.	.	.	.												#N/A	#VALUE!													#N/A	#N/A	#N/A	#N/A	#N/A	#N/A	#N/A	#N/A	#N/A	#N/A	#N/A	#N/A	#N/A	#N/A
	.	.	.	0			.	.	.	.												#N/A	#VALUE!													#N/A	#N/A	#N/A	#N/A	#N/A	#N/A	#N/A	#N/A	#N/A	#N/A	#N/A	#N/A	#N/A	#N/A
	.	.	.	0			.	.	.	.												#N/A	#VALUE!													#N/A	#N/A	#N/A	#N/A	#N/A	#N/A	#N/A	#N/A	#N/A	#N/A	#N/A	#N/A	#N/A	#N/A
	.	.	.	0			.	.	.	.												#N/A	#VALUE!													#N/A	#N/A	#N/A	#N/A	#N/A	#N/A	#N/A	#N/A	#N/A	#N/A	#N/A	#N/A	#N/A	#N/A
	.	.	.	0			.	.	.	.												#N/A	#VALUE!													#N/A	#N/A	#N/A	#N/A	#N/A	#N/A	#N/A	#N/A	#N/A	#N/A	#N/A	#N/A	#N/A	#N/A
	.	.	.	0			.	.	.	.												#N/A	#VALUE!													#N/A	#N/A	#N/A	#N/A	#N/A	#N/A	#N/A	#N/A	#N/A	#N/A	#N/A	#N/A	#N/A	#N/A
	.	.	.	0			.	.	.	.												#N/A	#VALUE!													#N/A	#N/A	#N/A	#N/A	#N/A	#N/A	#N/A	#N/A	#N/A	#N/A	#N/A	#N/A	#N/A	#N/A
	.	.	.	0			.	.	.	.												#N/A	#VALUE!													#N/A	#N/A	#N/A	#N/A	#N/A	#N/A	#N/A	#N/A	#N/A	#N/A	#N/A	#N/A	#N/A	#N/A
	.	.	.	0			.	.	.	.												#N/A	#VALUE!													#N/A	#N/A	#N/A	#N/A	#N/A	#N/A	#N/A	#N/A	#N/A	#N/A	#N/A	#N/A	#N/A	#N/A
	.	.	.	0			.	.	.	.												#N/A	#VALUE!													#N/A	#N/A	#N/A	#N/A	#N/A	#N/A	#N/A	#N/A	#N/A	#N/A	#N/A	#N/A	#N/A	#N/A
	.	.	.	0			.	.	.	.												#N/A	#VALUE!													#N/A	#N/A	#N/A	#N/A	#N/A	#N/A	#N/A	#N/A	#N/A	#N/A	#N/A	#N/A	#N/A	#N/A
	.	.	.	0			.	.	.	.												#N/A	#VALUE!													#N/A	#N/A	#N/A	#N/A	#N/A	#N/A	#N/A	#N/A	#N/A	#N/A	#N/A	#N/A	#N/A	#N/A
	.	.	.	0			.	.	.	.												#N/A	#VALUE!													#N/A	#N/A	#N/A	#N/A	#N/A	#N/A	#N/A	#N/A	#N/A	#N/A	#N/A	#N/A	#N/A	#N/A
	.	.	.	0			.	.	.	.												#N/A	#VALUE!													#N/A	#N/A	#N/A	#N/A	#N/A	#N/A	#N/A	#N/A	#N/A	#N/A	#N/A	#N/A	#N/A	#N/A
	.	.	.	0			.	.	.	.												#N/A	#VALUE!													#N/A	#N/A	#N/A	#N/A	#N/A	#N/A	#N/A	#N/A	#N/A	#N/A	#N/A	#N/A	#N/A	#N/A
	.	.	.	0			.	.	.	.												#N/A	#VALUE!													#N/A	#N/A	#N/A	#N/A	#N/A	#N/A	#N/A	#N/A	#N/A	#N/A	#N/A	#N/A	#N/A	#N/A
	.	.	.	0			.	.	.	.												#N/A	#VALUE!													#N/A	#N/A	#N/A	#N/A	#N/A	#N/A	#N/A	#N/A	#N/A	#N/A	#N/A	#N/A	#N/A	#N/A
	.	.	.	0			.	.	.	.												#N/A	#VALUE!													#N/A	#N/A	#N/A	#N/A	#N/A	#N/A	#N/A	#N/A	#N/A	#N/A	#N/A	#N/A	#N/A	#N/A
	.	.	.	0			.	.	.	.												#N/A	#VALUE!													#N/A	#N/A	#N/A	#N/A	#N/A	#N/A	#N/A	#N/A	#N/A	#N/A	#N/A	#N/A	#N/A	#N/A
	.	.	.	0			.	.	.	.												#N/A	#VALUE!													#N/A	#N/A	#N/A	#N/A	#N/A	#N/A	#N/A	#N/A	#N/A	#N/A	#N/A	#N/A	#N/A	#N/A
	.	.	.	0			.	.	.	.												#N/A	#VALUE!													#N/A	#N/A	#N/A	#N/A	#N/A	#N/A	#N/A	#N/A	#N/A	#N/A	#N/A	#N/A	#N/A	#N/A
	.	.	.	0			.	.	.	.												#N/A	#VALUE!													#N/A	#N/A	#N/A	#N/A	#N/A	#N/A	#N/A	#N/A	#N/A	#N/A	#N/A	#N/A	#N/A	#N/A
	.	.	.	0			.	.	.	.												#N/A	#VALUE!													#N/A	#N/A	#N/A	#N/A	#N/A	#N/A	#N/A	#N/A	#N/A	#N/A	#N/A	#N/A	#N/A	#N/A
	.	.	.	0			.	.	.	.												#N/A	#VALUE!													#N/A	#N/A	#N/A	#N/A	#N/A	#N/A	#N/A	#N/A	#N/A	#N/A	#N/A	#N/A	#N/A	#N/A
	.	.	.	0			.	.	.	.												#N/A	#VALUE!													#N/A	#N/A	#N/A	#N/A	#N/A	#N/A	#N/A	#N/A	#N/A	#N/A	#N/A	#N/A	#N/A	#N/A
	.	.	.	0			.	.	.	.												#N/A	#VALUE!													#N/A	#N/A	#N/A	#N/A	#N/A	#N/A	#N/A	#N/A	#N/A	#N/A	#N/A	#N/A	#N/A	#N/A
	.	.	.	0			.	.	.	.												#N/A	#VALUE!													#N/A	#N/A	#N/A	#N/A	#N/A	#N/A	#N/A	#N/A	#N/A	#N/A	#N/A	#N/A	#N/A	#N/A
	.	.	.	0			.	.	.	.												#N/A	#VALUE!													#N/A	#N/A	#N/A	#N/A	#N/A	#N/A	#N/A	#N/A	#N/A	#N/A	#N/A	#N/A	#N/A	#N/A
	.	.	.	0			.	.	.	.												#N/A	#VALUE!													#N/A	#N/A	#N/A	#N/A	#N/A	#N/A	#N/A	#N/A	#N/A	#N/A	#N/A	#N/A	#N/A	#N/A
	.	.	.	0			.	.	.	.												#N/A	#VALUE!													#N/A	#N/A	#N/A	#N/A	#N/A	#N/A	#N/A	#N/A	#N/A	#N/A	#N/A	#N/A	#N/A	#N/A
	.	.	.	0			.	.	.	.												#N/A	#VALUE!													#N/A	#N/A	#N/A	#N/A	#N/A	#N/A	#N/A	#N/A	#N/A	#N/A	#N/A	#N/A	#N/A	#N/A
	.	.	.	0			.	.	.	.												#N/A	#VALUE!													#N/A	#N/A	#N/A	#N/A	#N/A	#N/A	#N/A	#N/A	#N/A	#N/A	#N/A	#N/A	#N/A	#N/A
	.	.	.	0			.	.	.	.												#N/A	#VALUE!													#N/A	#N/A	#N/A	#N/A	#N/A	#N/A	#N/A	#N/A	#N/A	#N/A	#N/A	#N/A	#N/A	#N/A
	.	.	.	0			.	.	.	.												#N/A	#VALUE!													#N/A	#N/A	#N/A	#N/A	#N/A	#N/A	#N/A	#N/A	#N/A	#N/A	#N/A	#N/A	#N/A	#N/A
	.	.	.	0			.	.	.	.												#N/A	#VALUE!													#N/A	#N/A	#N/A	#N/A	#N/A	#N/A	#N/A	#N/A	#N/A	#N/A	#N/A	#N/A	#N/A	#N/A
	.	.	.	0			.	.	.	.												#N/A	#VALUE!													#N/A	#N/A	#N/A	#N/A	#N/A	#N/A	#N/A	#N/A	#N/A	#N/A	#N/A	#N/A	#N/A	#N/A
	.	.	.	0			.	.	.	.												#N/A	#VALUE!													#N/A	#N/A	#N/A	#N/A	#N/A	#N/A	#N/A	#N/A	#N/A	#N/A	#N/A	#N/A	#N/A	#N/A
	.	.	.	0			.	.	.	.												#N/A	#VALUE!													#N/A	#N/A	#N/A	#N/A	#N/A	#N/A	#N/A	#N/A	#N/A	#N/A	#N/A	#N/A	#N/A	#N/A
	.	.	.	0			.	.	.	.												#N/A	#VALUE!													#N/A	#N/A	#N/A	#N/A	#N/A	#N/A	#N/A	#N/A	#N/A	#N/A	#N/A	#N/A	#N/A	#N/A
	.	.	.	0			.	.	.	.												#N/A	#VALUE!													#N/A	#N/A	#N/A	#N/A	#N/A	#N/A	#N/A	#N/A	#N/A	#N/A	#N/A	#N/A	#N/A	#N/A
	.	.	.	0			.	.	.	.												#N/A	#VALUE!													#N/A	#N/A	#N/A	#N/A	#N/A	#N/A	#N/A	#N/A	#N/A	#N/A	#N/A	#N/A	#N/A	#N/A
	.	.	.	0			.	.	.	.												#N/A	#VALUE!													#N/A	#N/A	#N/A	#N/A	#N/A	#N/A	#N/A	#N/A	#N/A	#N/A	#N/A	#N/A	#N/A	#N/A
	.	.	.	0			.	.	.	.												#N/A	#VALUE!													#N/A	#N/A	#N/A	#N/A	#N/A	#N/A	#N/A	#N/A	#N/A	#N/A	#N/A	#N/A	#N/A	#N/A
	.	.	.	0			.	.	.	.												#N/A	#VALUE!													#N/A	#N/A	#N/A	#N/A	#N/A	#N/A	#N/A	#N/A	#N/A	#N/A	#N/A	#N/A	#N/A	#N/A
	.	.	.	0			.	.	.	.												#N/A	#VALUE!													#N/A	#N/A	#N/A	#N/A	#N/A	#N/A	#N/A	#N/A	#N/A	#N/A	#N/A	#N/A	#N/A	#N/A
	.	.	.	0			.	.	.	.												#N/A	#VALUE!													#N/A	#N/A	#N/A	#N/A	#N/A	#N/A	#N/A	#N/A	#N/A	#N/A	#N/A	#N/A	#N/A	#N/A
	.	.	.	0			.	.	.	.												#N/A	#VALUE!													#N/A	#N/A	#N/A	#N/A	#N/A	#N/A	#N/A	#N/A	#N/A	#N/A	#N/A	#N/A	#N/A	#N/A
	.	.	.	0			.	.	.	.												#N/A	#VALUE!													#N/A	#N/A	#N/A	#N/A	#N/A	#N/A	#N/A	#N/A	#N/A	#N/A	#N/A	#N/A	#N/A	#N/A
	.	.	.	0			.	.	.	.												#N/A	#VALUE!													#N/A	#N/A	#N/A	#N/A	#N/A	#N/A	#N/A	#N/A	#N/A	#N/A	#N/A	#N/A	#N/A	#N/A
	.	.	.	0			.	.	.	.												#N/A	#VALUE!													#N/A	#N/A	#N/A	#N/A	#N/A	#N/A	#N/A	#N/A	#N/A	#N/A	#N/A	#N/A	#N/A	#N/A
	.	.	.	0			.	.	.	.												#N/A	#VALUE!													#N/A	#N/A	#N/A	#N/A	#N/A	#N/A	#N/A	#N/A	#N/A	#N/A	#N/A	#N/A	#N/A	#N/A
	.	.	.	0			.	.	.	.												#N/A	#VALUE!													#N/A	#N/A	#N/A	#N/A	#N/A	#N/A	#N/A	#N/A	#N/A	#N/A	#N/A	#N/A	#N/A	#N/A
	.	.	.	0			.	.	.	.												#N/A	#VALUE!													#N/A	#N/A	#N/A	#N/A	#N/A	#N/A	#N/A	#N/A	#N/A	#N/A	#N/A	#N/A	#N/A	#N/A
	.	.	.	0			.	.	.	.												#N/A	#VALUE!													#N/A	#N/A	#N/A	#N/A	#N/A	#N/A	#N/A	#N/A	#N/A	#N/A	#N/A	#N/A	#N/A	#N/A
	.	.	.	0			.	.	.	.												#N/A	#VALUE!													#N/A	#N/A	#N/A	#N/A	#N/A	#N/A	#N/A	#N/A	#N/A	#N/A	#N/A	#N/A	#N/A	#N/A
	.	.	.	0			.	.	.	.												#N/A	#VALUE!													#N/A	#N/A	#N/A	#N/A	#N/A	#N/A	#N/A	#N/A	#N/A	#N/A	#N/A	#N/A	#N/A	#N/A
	.	.	.	0			.	.	.	.												#N/A	#VALUE!													#N/A	#N/A	#N/A	#N/A	#N/A	#N/A	#N/A	#N/A	#N/A	#N/A	#N/A	#N/A	#N/A	#N/A
	.	.	.	0			.	.	.	.												#N/A	#VALUE!													#N/A	#N/A	#N/A	#N/A	#N/A	#N/A	#N/A	#N/A	#N/A	#N/A	#N/A	#N/A	#N/A	#N/A
	.	.	.	0			.	.	.	.												#N/A	#VALUE!													#N/A	#N/A	#N/A	#N/A	#N/A	#N/A	#N/A	#N/A	#N/A	#N/A	#N/A	#N/A	#N/A	#N/A
	.	.	.	0			.	.	.	.												#N/A	#VALUE!													#N/A	#N/A	#N/A	#N/A	#N/A	#N/A	#N/A	#N/A	#N/A	#N/A	#N/A	#N/A	#N/A	#N/A
	.	.	.	0			.	.	.	.												#N/A	#VALUE!													#N/A	#N/A	#N/A	#N/A	#N/A	#N/A	#N/A	#N/A	#N/A	#N/A	#N/A	#N/A	#N/A	#N/A
	.	.	.	0			.	.	.	.												#N/A	#VALUE!													#N/A	#N/A	#N/A	#N/A	#N/A	#N/A	#N/A	#N/A	#N/A	#N/A	#N/A	#N/A	#N/A	#N/A
	.	.	.	0			.	.	.	.												#N/A	#VALUE!													#N/A	#N/A	#N/A	#N/A	#N/A	#N/A	#N/A	#N/A	#N/A	#N/A	#N/A	#N/A	#N/A	#N/A
	.	.	.	0			.	.	.	.												#N/A	#VALUE!													#N/A	#N/A	#N/A	#N/A	#N/A	#N/A	#N/A	#N/A	#N/A	#N/A	#N/A	#N/A	#N/A	#N/A
	.	.	.	0			.	.	.	.												#N/A	#VALUE!													#N/A	#N/A	#N/A	#N/A	#N/A	#N/A	#N/A	#N/A	#N/A	#N/A	#N/A	#N/A	#N/A	#N/A
	.	.	.	0			.	.	.	.												#N/A	#VALUE!													#N/A	#N/A	#N/A	#N/A	#N/A	#N/A	#N/A	#N/A	#N/A	#N/A	#N/A	#N/A	#N/A	#N/A
	.	.	.	0			.	.	.	.												#N/A	#VALUE!													#N/A	#N/A	#N/A	#N/A	#N/A	#N/A	#N/A	#N/A	#N/A	#N/A	#N/A	#N/A	#N/A	#N/A
	.	.	.	0			.	.	.	.												#N/A	#VALUE!													#N/A	#N/A	#N/A	#N/A	#N/A	#N/A	#N/A	#N/A	#N/A	#N/A	#N/A	#N/A	#N/A	#N/A
	.	.	.	0			.	.	.	.												#N/A	#VALUE!													#N/A	#N/A	#N/A	#N/A	#N/A	#N/A	#N/A	#N/A	#N/A	#N/A	#N/A	#N/A	#N/A	#N/A
	.	.	.	0			.	.	.	.												#N/A	#VALUE!													#N/A	#N/A	#N/A	#N/A	#N/A	#N/A	#N/A	#N/A	#N/A	#N/A	#N/A	#N/A	#N/A	#N/A
	.	.	.	0			.	.	.	.												#N/A	#VALUE!													#N/A	#N/A	#N/A	#N/A	#N/A	#N/A	#N/A	#N/A	#N/A	#N/A	#N/A	#N/A	#N/A	#N/A
	.	.	.	0			.	.	.	.												#N/A	#VALUE!													#N/A	#N/A	#N/A	#N/A	#N/A	#N/A	#N/A	#N/A	#N/A	#N/A	#N/A	#N/A	#N/A	#N/A
	.	.	.	0			.	.	.	.												#N/A	#VALUE!													#N/A	#N/A	#N/A	#N/A	#N/A	#N/A	#N/A	#N/A	#N/A	#N/A	#N/A	#N/A	#N/A	#N/A
	.	.	.	0			.	.	.	.												#N/A	#VALUE!													#N/A	#N/A	#N/A	#N/A	#N/A	#N/A	#N/A	#N/A	#N/A	#N/A	#N/A	#N/A	#N/A	#N/A
	.	.	.	0			.	.	.	.												#N/A	#VALUE!													#N/A	#N/A	#N/A	#N/A	#N/A	#N/A	#N/A	#N/A	#N/A	#N/A	#N/A	#N/A	#N/A	#N/A
	.	.	.	0			.	.	.	.												#N/A	#VALUE!													#N/A	#N/A	#N/A	#N/A	#N/A	#N/A	#N/A	#N/A	#N/A	#N/A	#N/A	#N/A	#N/A	#N/A
	.	.	.	0			.	.	.	.												#N/A	#VALUE!													#N/A	#N/A	#N/A	#N/A	#N/A	#N/A	#N/A	#N/A	#N/A	#N/A	#N/A	#N/A	#N/A	#N/A
	.	.	.	0			.	.	.	.												#N/A	#VALUE!													#N/A	#N/A	#N/A	#N/A	#N/A	#N/A	#N/A	#N/A	#N/A	#N/A	#N/A	#N/A	#N/A	#N/A
	.	.	.	0			.	.	.	.												#N/A	#VALUE!													#N/A	#N/A	#N/A	#N/A	#N/A	#N/A	#N/A	#N/A	#N/A	#N/A	#N/A	#N/A	#N/A	#N/A
	.	.	.	0			.	.	.	.												#N/A	#VALUE!													#N/A	#N/A	#N/A	#N/A	#N/A	#N/A	#N/A	#N/A	#N/A	#N/A	#N/A	#N/A	#N/A	#N/A
	.	.	.	0			.	.	.	.												#N/A	#VALUE!													#N/A	#N/A	#N/A	#N/A	#N/A	#N/A	#N/A	#N/A	#N/A	#N/A	#N/A	#N/A	#N/A	#N/A
	.	.	.	0			.	.	.	.												#N/A	#VALUE!													#N/A	#N/A	#N/A	#N/A	#N/A	#N/A	#N/A	#N/A	#N/A	#N/A	#N/A	#N/A	#N/A	#N/A
	.	.	.	0			.	.	.	.												#N/A	#VALUE!													#N/A	#N/A	#N/A	#N/A	#N/A	#N/A	#N/A	#N/A	#N/A	#N/A	#N/A	#N/A	#N/A	#N/A
	.	.	.	0			.	.	.	.												#N/A	#VALUE!													#N/A	#N/A	#N/A	#N/A	#N/A	#N/A	#N/A	#N/A	#N/A	#N/A	#N/A	#N/A	#N/A	#N/A
	.	.	.	0			.	.	.	.												#N/A	#VALUE!													#N/A	#N/A	#N/A	#N/A	#N/A	#N/A	#N/A	#N/A	#N/A	#N/A	#N/A	#N/A	#N/A	#N/A
	.	.	.	0			.	.	.	.												#N/A	#VALUE!													#N/A	#N/A	#N/A	#N/A	#N/A	#N/A	#N/A	#N/A	#N/A	#N/A	#N/A	#N/A	#N/A	#N/A
	.	.	.	0			.	.	.	.												#N/A	#VALUE!													#N/A	#N/A	#N/A	#N/A	#N/A	#N/A	#N/A	#N/A	#N/A	#N/A	#N/A	#N/A	#N/A	#N/A
	.	.	.	0			.	.	.	.												#N/A	#VALUE!													#N/A	#N/A	#N/A	#N/A	#N/A	#N/A	#N/A	#N/A	#N/A	#N/A	#N/A	#N/A	#N/A	#N/A
	.	.	.	0			.	.	.	.												#N/A	#VALUE!													#N/A	#N/A	#N/A	#N/A	#N/A	#N/A	#N/A	#N/A	#N/A	#N/A	#N/A	#N/A	#N/A	#N/A
	.	.	.	0			.	.	.	.												#N/A	#VALUE!													#N/A	#N/A	#N/A	#N/A	#N/A	#N/A	#N/A	#N/A	#N/A	#N/A	#N/A	#N/A	#N/A	#N/A
	.	.	.	0			.	.	.	.												#N/A	#VALUE!													#N/A	#N/A	#N/A	#N/A	#N/A	#N/A	#N/A	#N/A	#N/A	#N/A	#N/A	#N/A	#N/A	#N/A
	.	.	.	0			.	.	.	.												#N/A	#VALUE!													#N/A	#N/A	#N/A	#N/A	#N/A	#N/A	#N/A	#N/A	#N/A	#N/A	#N/A	#N/A	#N/A	#N/A
	.	.	.	0			.	.	.	.												#N/A	#VALUE!													#N/A	#N/A	#N/A	#N/A	#N/A	#N/A	#N/A	#N/A	#N/A	#N/A	#N/A	#N/A	#N/A	#N/A
	.	.	.	0			.	.	.	.												#N/A	#VALUE!													#N/A	#N/A	#N/A	#N/A	#N/A	#N/A	#N/A	#N/A	#N/A	#N/A	#N/A	#N/A	#N/A	#N/A
	.	.	.	0			.	.	.	.												#N/A	#VALUE!													#N/A	#N/A	#N/A	#N/A	#N/A	#N/A	#N/A	#N/A	#N/A	#N/A	#N/A	#N/A	#N/A	#N/A
	.	.	.	0			.	.	.	.												#N/A	#VALUE!													#N/A	#N/A	#N/A	#N/A	#N/A	#N/A	#N/A	#N/A	#N/A	#N/A	#N/A	#N/A	#N/A	#N/A
	.	.	.	0			.	.	.	.												#N/A	#VALUE!													#N/A	#N/A	#N/A	#N/A	#N/A	#N/A	#N/A	#N/A	#N/A	#N/A	#N/A	#N/A	#N/A	#N/A
	.	.	.	0			.	.	.	.												#N/A	#VALUE!													#N/A	#N/A	#N/A	#N/A	#N/A	#N/A	#N/A	#N/A	#N/A	#N/A	#N/A	#N/A	#N/A	#N/A
	.	.	.	0			.	.	.	.												#N/A	#VALUE!													#N/A	#N/A	#N/A	#N/A	#N/A	#N/A	#N/A	#N/A	#N/A	#N/A	#N/A	#N/A	#N/A	#N/A
	.	.	.	0			.	.	.	.												#N/A	#VALUE!													#N/A	#N/A	#N/A	#N/A	#N/A	#N/A	#N/A	#N/A	#N/A	#N/A	#N/A	#N/A	#N/A	#N/A
	.	.	.	0			.	.	.	.												#N/A	#VALUE!													#N/A	#N/A	#N/A	#N/A	#N/A	#N/A	#N/A	#N/A	#N/A	#N/A	#N/A	#N/A	#N/A	#N/A
	.	.	.	0			.	.	.	.												#N/A	#VALUE!													#N/A	#N/A	#N/A	#N/A	#N/A	#N/A	#N/A	#N/A	#N/A	#N/A	#N/A	#N/A	#N/A	#N/A
	.	.	.	0			.	.	.	.												#N/A	#VALUE!													#N/A	#N/A	#N/A	#N/A	#N/A	#N/A	#N/A	#N/A	#N/A	#N/A	#N/A	#N/A	#N/A	#N/A
	.	.	.	0			.	.	.	.												#N/A	#VALUE!													#N/A	#N/A	#N/A	#N/A	#N/A	#N/A	#N/A	#N/A	#N/A	#N/A	#N/A	#N/A	#N/A	#N/A
	.	.	.	0			.	.	.	.												#N/A	#VALUE!													#N/A	#N/A	#N/A	#N/A	#N/A	#N/A	#N/A	#N/A	#N/A	#N/A	#N/A	#N/A	#N/A	#N/A
	.	.	.	0			.	.	.	.												#N/A	#VALUE!													#N/A	#N/A	#N/A	#N/A	#N/A	#N/A	#N/A	#N/A	#N/A	#N/A	#N/A	#N/A	#N/A	#N/A
	.	.	.	0			.	.	.	.												#N/A	#VALUE!													#N/A	#N/A	#N/A	#N/A	#N/A	#N/A	#N/A	#N/A	#N/A	#N/A	#N/A	#N/A	#N/A	#N/A
	.	.	.	0			.	.	.	.												#N/A	#VALUE!													#N/A	#N/A	#N/A	#N/A	#N/A	#N/A	#N/A	#N/A	#N/A	#N/A	#N/A	#N/A	#N/A	#N/A
	.	.	.	0			.	.	.	.												#N/A	#VALUE!													#N/A	#N/A	#N/A	#N/A	#N/A	#N/A	#N/A	#N/A	#N/A	#N/A	#N/A	#N/A	#N/A	#N/A
	.	.	.	0			.	.	.	.												#N/A	#VALUE!													#N/A	#N/A	#N/A	#N/A	#N/A	#N/A	#N/A	#N/A	#N/A	#N/A	#N/A	#N/A	#N/A	#N/A
	.	.	.	0			.	.	.	.												#N/A	#VALUE!													#N/A	#N/A	#N/A	#N/A	#N/A	#N/A	#N/A	#N/A	#N/A	#N/A	#N/A	#N/A	#N/A	#N/A
	.	.	.	0			.	.	.	.												#N/A	#VALUE!													#N/A	#N/A	#N/A	#N/A	#N/A	#N/A	#N/A	#N/A	#N/A	#N/A	#N/A	#N/A	#N/A	#N/A
	.	.	.	0			.	.	.	.												#N/A	#VALUE!													#N/A	#N/A	#N/A	#N/A	#N/A	#N/A	#N/A	#N/A	#N/A	#N/A	#N/A	#N/A	#N/A	#N/A
	.	.	.	0			.	.	.	.												#N/A	#VALUE!													#N/A	#N/A	#N/A	#N/A	#N/A	#N/A	#N/A	#N/A	#N/A	#N/A	#N/A	#N/A	#N/A	#N/A
	.	.	.	0			.	.	.	.												#N/A	#VALUE!													#N/A	#N/A	#N/A	#N/A	#N/A	#N/A	#N/A	#N/A	#N/A	#N/A	#N/A	#N/A	#N/A	#N/A
	.	.	.	0			.	.	.	.												#N/A	#VALUE!													#N/A	#N/A	#N/A	#N/A	#N/A	#N/A	#N/A	#N/A	#N/A	#N/A	#N/A	#N/A	#N/A	#N/A
	.	.	.	0			.	.	.	.												#N/A	#VALUE!													#N/A	#N/A	#N/A	#N/A	#N/A	#N/A	#N/A	#N/A	#N/A	#N/A	#N/A	#N/A	#N/A	#N/A
	.	.	.	0			.	.	.	.												#N/A	#VALUE!													#N/A	#N/A	#N/A	#N/A	#N/A	#N/A	#N/A	#N/A	#N/A	#N/A	#N/A	#N/A	#N/A	#N/A
	.	.	.	0			.	.	.	.												#N/A	#VALUE!													#N/A	#N/A	#N/A	#N/A	#N/A	#N/A	#N/A	#N/A	#N/A	#N/A	#N/A	#N/A	#N/A	#N/A
	.	.	.	0			.	.	.	.												#N/A	#VALUE!													#N/A	#N/A	#N/A	#N/A	#N/A	#N/A	#N/A	#N/A	#N/A	#N/A	#N/A	#N/A	#N/A	#N/A
	.	.	.	0			.	.	.	.												#N/A	#VALUE!													#N/A	#N/A	#N/A	#N/A	#N/A	#N/A	#N/A	#N/A	#N/A	#N/A	#N/A	#N/A	#N/A	#N/A
	.	.	.	0			.	.	.	.												#N/A	#VALUE!													#N/A	#N/A	#N/A	#N/A	#N/A	#N/A	#N/A	#N/A	#N/A	#N/A	#N/A	#N/A	#N/A	#N/A
	.	.	.	0			.	.	.	.												#N/A	#VALUE!													#N/A	#N/A	#N/A	#N/A	#N/A	#N/A	#N/A	#N/A	#N/A	#N/A	#N/A	#N/A	#N/A	#N/A
	.	.	.	0			.	.	.	.												#N/A	#VALUE!													#N/A	#N/A	#N/A	#N/A	#N/A	#N/A	#N/A	#N/A	#N/A	#N/A	#N/A	#N/A	#N/A	#N/A
	.	.	.	0			.	.	.	.												#N/A	#VALUE!													#N/A	#N/A	#N/A	#N/A	#N/A	#N/A	#N/A	#N/A	#N/A	#N/A	#N/A	#N/A	#N/A	#N/A
	.	.	.	0			.	.	.	.												#N/A	#VALUE!													#N/A	#N/A	#N/A	#N/A	#N/A	#N/A	#N/A	#N/A	#N/A	#N/A	#N/A	#N/A	#N/A	#N/A
	.	.	.	0			.	.	.	.												#N/A	#VALUE!													#N/A	#N/A	#N/A	#N/A	#N/A	#N/A	#N/A	#N/A	#N/A	#N/A	#N/A	#N/A	#N/A	#N/A
	.	.	.	0			.	.	.	.												#N/A	#VALUE!													#N/A	#N/A	#N/A	#N/A	#N/A	#N/A	#N/A	#N/A	#N/A	#N/A	#N/A	#N/A	#N/A	#N/A
	.	.	.	0			.	.	.	.												#N/A	#VALUE!													#N/A	#N/A	#N/A	#N/A	#N/A	#N/A	#N/A	#N/A	#N/A	#N/A	#N/A	#N/A	#N/A	#N/A
	.	.	.	0			.	.	.	.												#N/A	#VALUE!													#N/A	#N/A	#N/A	#N/A	#N/A	#N/A	#N/A	#N/A	#N/A	#N/A	#N/A	#N/A	#N/A	#N/A
	.	.	.	0			.	.	.	.												#N/A	#VALUE!													#N/A	#N/A	#N/A	#N/A	#N/A	#N/A	#N/A	#N/A	#N/A	#N/A	#N/A	#N/A	#N/A	#N/A
	.	.	.	0			.	.	.	.												#N/A	#VALUE!													#N/A	#N/A	#N/A	#N/A	#N/A	#N/A	#N/A	#N/A	#N/A	#N/A	#N/A	#N/A	#N/A	#N/A
	.	.	.	0			.	.	.	.												#N/A	#VALUE!													#N/A	#N/A	#N/A	#N/A	#N/A	#N/A	#N/A	#N/A	#N/A	#N/A	#N/A	#N/A	#N/A	#N/A
	.	.	.	0			.	.	.	.												#N/A	#VALUE!													#N/A	#N/A	#N/A	#N/A	#N/A	#N/A	#N/A	#N/A	#N/A	#N/A	#N/A	#N/A	#N/A	#N/A
	.	.	.	0			.	.	.	.												#N/A	#VALUE!													#N/A	#N/A	#N/A	#N/A	#N/A	#N/A	#N/A	#N/A	#N/A	#N/A	#N/A	#N/A	#N/A	#N/A
	.	.	.	0			.	.	.	.												#N/A	#VALUE!													#N/A	#N/A	#N/A	#N/A	#N/A	#N/A	#N/A	#N/A	#N/A	#N/A	#N/A	#N/A	#N/A	#N/A
	.	.	.	0			.	.	.	.												#N/A	#VALUE!													#N/A	#N/A	#N/A	#N/A	#N/A	#N/A	#N/A	#N/A	#N/A	#N/A	#N/A	#N/A	#N/A	#N/A
	.	.	.	0			.	.	.	.												#N/A	#VALUE!													#N/A	#N/A	#N/A	#N/A	#N/A	#N/A	#N/A	#N/A	#N/A	#N/A	#N/A	#N/A	#N/A	#N/A
	.	.	.	0			.	.	.	.												#N/A	#VALUE!													#N/A	#N/A	#N/A	#N/A	#N/A	#N/A	#N/A	#N/A	#N/A	#N/A	#N/A	#N/A	#N/A	#N/A
	.	.	.	0			.	.	.	.												#N/A	#VALUE!													#N/A	#N/A	#N/A	#N/A	#N/A	#N/A	#N/A	#N/A	#N/A	#N/A	#N/A	#N/A	#N/A	#N/A
	.	.	.	0			.	.	.	.												#N/A	#VALUE!													#N/A	#N/A	#N/A	#N/A	#N/A	#N/A	#N/A	#N/A	#N/A	#N/A	#N/A	#N/A	#N/A	#N/A
	.	.	.	0			.	.	.	.												#N/A	#VALUE!													#N/A	#N/A	#N/A	#N/A	#N/A	#N/A	#N/A	#N/A	#N/A	#N/A	#N/A	#N/A	#N/A	#N/A
	.	.	.	0			.	.	.	.												#N/A	#VALUE!													#N/A	#N/A	#N/A	#N/A	#N/A	#N/A	#N/A	#N/A	#N/A	#N/A	#N/A	#N/A	#N/A	#N/A
	.	.	.	0			.	.	.	.												#N/A	#VALUE!													#N/A	#N/A	#N/A	#N/A	#N/A	#N/A	#N/A	#N/A	#N/A	#N/A	#N/A	#N/A	#N/A	#N/A
	.	.	.	0			.	.	.	.												#N/A	#VALUE!													#N/A	#N/A	#N/A	#N/A	#N/A	#N/A	#N/A	#N/A	#N/A	#N/A	#N/A	#N/A	#N/A	#N/A
	.	.	.	0			.	.	.	.												#N/A	#VALUE!													#N/A	#N/A	#N/A	#N/A	#N/A	#N/A	#N/A	#N/A	#N/A	#N/A	#N/A	#N/A	#N/A	#N/A
	.	.	.	0			.	.	.	.												#N/A	#VALUE!													#N/A	#N/A	#N/A	#N/A	#N/A	#N/A	#N/A	#N/A	#N/A	#N/A	#N/A	#N/A	#N/A	#N/A
	.	.	.	0			.	.	.	.												#N/A	#VALUE!													#N/A	#N/A	#N/A	#N/A	#N/A	#N/A	#N/A	#N/A	#N/A	#N/A	#N/A	#N/A	#N/A	#N/A
	.	.	.	0			.	.	.	.												#N/A	#VALUE!													#N/A	#N/A	#N/A	#N/A	#N/A	#N/A	#N/A	#N/A	#N/A	#N/A	#N/A	#N/A	#N/A	#N/A
	.	.	.	0			.	.	.	.												#N/A	#VALUE!													#N/A	#N/A	#N/A	#N/A	#N/A	#N/A	#N/A	#N/A	#N/A	#N/A	#N/A	#N/A	#N/A	#N/A
	.	.	.	0			.	.	.	.												#N/A	#VALUE!													#N/A	#N/A	#N/A	#N/A	#N/A	#N/A	#N/A	#N/A	#N/A	#N/A	#N/A	#N/A	#N/A	#N/A
	.	.	.	0			.	.	.	.												#N/A	#VALUE!													#N/A	#N/A	#N/A	#N/A	#N/A	#N/A	#N/A	#N/A	#N/A	#N/A	#N/A	#N/A	#N/A	#N/A
	.	.	.	0			.	.	.	.												#N/A	#VALUE!													#N/A	#N/A	#N/A	#N/A	#N/A	#N/A	#N/A	#N/A	#N/A	#N/A	#N/A	#N/A	#N/A	#N/A
	.	.	.	0			.	.	.	.												#N/A	#VALUE!													#N/A	#N/A	#N/A	#N/A	#N/A	#N/A	#N/A	#N/A	#N/A	#N/A	#N/A	#N/A	#N/A	#N/A
	.	.	.	0			.	.	.	.												#N/A	#VALUE!													#N/A	#N/A	#N/A	#N/A	#N/A	#N/A	#N/A	#N/A	#N/A	#N/A	#N/A	#N/A	#N/A	#N/A
	.	.	.	0			.	.	.	.												#N/A	#VALUE!													#N/A	#N/A	#N/A	#N/A	#N/A	#N/A	#N/A	#N/A	#N/A	#N/A	#N/A	#N/A	#N/A	#N/A
	.	.	.	0			.	.	.	.												#N/A	#VALUE!													#N/A	#N/A	#N/A	#N/A	#N/A	#N/A	#N/A	#N/A	#N/A	#N/A	#N/A	#N/A	#N/A	#N/A
	.	.	.	0			.	.	.	.												#N/A	#VALUE!													#N/A	#N/A	#N/A	#N/A	#N/A	#N/A	#N/A	#N/A	#N/A	#N/A	#N/A	#N/A	#N/A	#N/A
	.	.	.	0			.	.	.	.												#N/A	#VALUE!													#N/A	#N/A	#N/A	#N/A	#N/A	#N/A	#N/A	#N/A	#N/A	#N/A	#N/A	#N/A	#N/A	#N/A
	.	.	.	0			.	.	.	.												#N/A	#VALUE!													#N/A	#N/A	#N/A	#N/A	#N/A	#N/A	#N/A	#N/A	#N/A	#N/A	#N/A	#N/A	#N/A	#N/A
	.	.	.	0			.	.	.	.												#N/A	#VALUE!													#N/A	#N/A	#N/A	#N/A	#N/A	#N/A	#N/A	#N/A	#N/A	#N/A	#N/A	#N/A	#N/A	#N/A
	.	.	.	0			.	.	.	.												#N/A	#VALUE!													#N/A	#N/A	#N/A	#N/A	#N/A	#N/A	#N/A	#N/A	#N/A	#N/A	#N/A	#N/A	#N/A	#N/A
	.	.	.	0			.	.	.	.												#N/A	#VALUE!													#N/A	#N/A	#N/A	#N/A	#N/A	#N/A	#N/A	#N/A	#N/A	#N/A	#N/A	#N/A	#N/A	#N/A
	.	.	.	0			.	.	.	.												#N/A	#VALUE!													#N/A	#N/A	#N/A	#N/A	#N/A	#N/A	#N/A	#N/A	#N/A	#N/A	#N/A	#N/A	#N/A	#N/A
	.	.	.	0			.	.	.	.												#N/A	#VALUE!													#N/A	#N/A	#N/A	#N/A	#N/A	#N/A	#N/A	#N/A	#N/A	#N/A	#N/A	#N/A	#N/A	#N/A
	.	.	.	0			.	.	.	.												#N/A	#VALUE!													#N/A	#N/A	#N/A	#N/A	#N/A	#N/A	#N/A	#N/A	#N/A	#N/A	#N/A	#N/A	#N/A	#N/A
	.	.	.	0			.	.	.	.												#N/A	#VALUE!													#N/A	#N/A	#N/A	#N/A	#N/A	#N/A	#N/A	#N/A	#N/A	#N/A	#N/A	#N/A	#N/A	#N/A
	.	.	.	0			.	.	.	.												#N/A	#VALUE!													#N/A	#N/A	#N/A	#N/A	#N/A	#N/A	#N/A	#N/A	#N/A	#N/A	#N/A	#N/A	#N/A	#N/A
	.	.	.	0			.	.	.	.												#N/A	#VALUE!													#N/A	#N/A	#N/A	#N/A	#N/A	#N/A	#N/A	#N/A	#N/A	#N/A	#N/A	#N/A	#N/A	#N/A
	.	.	.	0			.	.	.	.												#N/A	#VALUE!													#N/A	#N/A	#N/A	#N/A	#N/A	#N/A	#N/A	#N/A	#N/A	#N/A	#N/A	#N/A	#N/A	#N/A
	.	.	.	0			.	.	.	.												#N/A	#VALUE!													#N/A	#N/A	#N/A	#N/A	#N/A	#N/A	#N/A	#N/A	#N/A	#N/A	#N/A	#N/A	#N/A	#N/A
	.	.	.	0			.	.	.	.												#N/A	#VALUE!													#N/A	#N/A	#N/A	#N/A	#N/A	#N/A	#N/A	#N/A	#N/A	#N/A	#N/A	#N/A	#N/A	#N/A
	.	.	.	0			.	.	.	.												#N/A	#VALUE!													#N/A	#N/A	#N/A	#N/A	#N/A	#N/A	#N/A	#N/A	#N/A	#N/A	#N/A	#N/A	#N/A	#N/A
	.	.	.	0			.	.	.	.												#N/A	#VALUE!													#N/A	#N/A	#N/A	#N/A	#N/A	#N/A	#N/A	#N/A	#N/A	#N/A	#N/A	#N/A	#N/A	#N/A
	.	.	.	0			.	.	.	.												#N/A	#VALUE!													#N/A	#N/A	#N/A	#N/A	#N/A	#N/A	#N/A	#N/A	#N/A	#N/A	#N/A	#N/A	#N/A	#N/A
	.	.	.	0			.	.	.	.												#N/A	#VALUE!													#N/A	#N/A	#N/A	#N/A	#N/A	#N/A	#N/A	#N/A	#N/A	#N/A	#N/A	#N/A	#N/A	#N/A
	.	.	.	0			.	.	.	.												#N/A	#VALUE!													#N/A	#N/A	#N/A	#N/A	#N/A	#N/A	#N/A	#N/A	#N/A	#N/A	#N/A	#N/A	#N/A	#N/A
	.	.	.	0			.	.	.	.												#N/A	#VALUE!													#N/A	#N/A	#N/A	#N/A	#N/A	#N/A	#N/A	#N/A	#N/A	#N/A	#N/A	#N/A	#N/A	#N/A
	.	.	.	0			.	.	.	.												#N/A	#VALUE!													#N/A	#N/A	#N/A	#N/A	#N/A	#N/A	#N/A	#N/A	#N/A	#N/A	#N/A	#N/A	#N/A	#N/A
	.	.	.	0			.	.	.	.												#N/A	#VALUE!													#N/A	#N/A	#N/A	#N/A	#N/A	#N/A	#N/A	#N/A	#N/A	#N/A	#N/A	#N/A	#N/A	#N/A
	.	.	.	0			.	.	.	.												#N/A	#VALUE!													#N/A	#N/A	#N/A	#N/A	#N/A	#N/A	#N/A	#N/A	#N/A	#N/A	#N/A	#N/A	#N/A	#N/A
	.	.	.	0			.	.	.	.												#N/A	#VALUE!													#N/A	#N/A	#N/A	#N/A	#N/A	#N/A	#N/A	#N/A	#N/A	#N/A	#N/A	#N/A	#N/A	#N/A
	.	.	.	0			.	.	.	.												#N/A	#VALUE!													#N/A	#N/A	#N/A	#N/A	#N/A	#N/A	#N/A	#N/A	#N/A	#N/A	#N/A	#N/A	#N/A	#N/A
	.	.	.	0			.	.	.	.												#N/A	#VALUE!													#N/A	#N/A	#N/A	#N/A	#N/A	#N/A	#N/A	#N/A	#N/A	#N/A	#N/A	#N/A	#N/A	#N/A
	.	.	.	0			.	.	.	.												#N/A	#VALUE!													#N/A	#N/A	#N/A	#N/A	#N/A	#N/A	#N/A	#N/A	#N/A	#N/A	#N/A	#N/A	#N/A	#N/A
	.	.	.	0			.	.	.	.												#N/A	#VALUE!													#N/A	#N/A	#N/A	#N/A	#N/A	#N/A	#N/A	#N/A	#N/A	#N/A	#N/A	#N/A	#N/A	#N/A
	.	.	.	0			.	.	.	.												#N/A	#VALUE!													#N/A	#N/A	#N/A	#N/A	#N/A	#N/A	#N/A	#N/A	#N/A	#N/A	#N/A	#N/A	#N/A	#N/A
	.	.	.	0			.	.	.	.												#N/A	#VALUE!													#N/A	#N/A	#N/A	#N/A	#N/A	#N/A	#N/A	#N/A	#N/A	#N/A	#N/A	#N/A	#N/A	#N/A
	.	.	.	0			.	.	.	.												#N/A	#VALUE!													#N/A	#N/A	#N/A	#N/A	#N/A	#N/A	#N/A	#N/A	#N/A	#N/A	#N/A	#N/A	#N/A	#N/A
	.	.	.	0			.	.	.	.												#N/A	#VALUE!													#N/A	#N/A	#N/A	#N/A	#N/A	#N/A	#N/A	#N/A	#N/A	#N/A	#N/A	#N/A	#N/A	#N/A
	.	.	.	0			.	.	.	.												#N/A	#VALUE!													#N/A	#N/A	#N/A	#N/A	#N/A	#N/A	#N/A	#N/A	#N/A	#N/A	#N/A	#N/A	#N/A	#N/A
	.	.	.	0			.	.	.	.												#N/A	#VALUE!													#N/A	#N/A	#N/A	#N/A	#N/A	#N/A	#N/A	#N/A	#N/A	#N/A	#N/A	#N/A	#N/A	#N/A
	.	.	.	0			.	.	.	.												#N/A	#VALUE!													#N/A	#N/A	#N/A	#N/A	#N/A	#N/A	#N/A	#N/A	#N/A	#N/A	#N/A	#N/A	#N/A	#N/A
	.	.	.	0			.	.	.	.												#N/A	#VALUE!													#N/A	#N/A	#N/A	#N/A	#N/A	#N/A	#N/A	#N/A	#N/A	#N/A	#N/A	#N/A	#N/A	#N/A
	.	.	.	0			.	.	.	.												#N/A	#VALUE!													#N/A	#N/A	#N/A	#N/A	#N/A	#N/A	#N/A	#N/A	#N/A	#N/A	#N/A	#N/A	#N/A	#N/A
	.	.	.	0			.	.	.	.												#N/A	#VALUE!													#N/A	#N/A	#N/A	#N/A	#N/A	#N/A	#N/A	#N/A	#N/A	#N/A	#N/A	#N/A	#N/A	#N/A
	.	.	.	0			.	.	.	.												#N/A	#VALUE!													#N/A	#N/A	#N/A	#N/A	#N/A	#N/A	#N/A	#N/A	#N/A	#N/A	#N/A	#N/A	#N/A	#N/A
	.	.	.	0			.	.	.	.												#N/A	#VALUE!													#N/A	#N/A	#N/A	#N/A	#N/A	#N/A	#N/A	#N/A	#N/A	#N/A	#N/A	#N/A	#N/A	#N/A
	.	.	.	0			.	.	.	.												#N/A	#VALUE!													#N/A	#N/A	#N/A	#N/A	#N/A	#N/A	#N/A	#N/A	#N/A	#N/A	#N/A	#N/A	#N/A	#N/A
	.	.	.	0			.	.	.	.												#N/A	#VALUE!													#N/A	#N/A	#N/A	#N/A	#N/A	#N/A	#N/A	#N/A	#N/A	#N/A	#N/A	#N/A	#N/A	#N/A
	.	.	.	0			.	.	.	.												#N/A	#VALUE!													#N/A	#N/A	#N/A	#N/A	#N/A	#N/A	#N/A	#N/A	#N/A	#N/A	#N/A	#N/A	#N/A	#N/A
	.	.	.	0			.	.	.	.												#N/A	#VALUE!													#N/A	#N/A	#N/A	#N/A	#N/A	#N/A	#N/A	#N/A	#N/A	#N/A	#N/A	#N/A	#N/A	#N/A
	.	.	.	0			.	.	.	.												#N/A	#VALUE!													#N/A	#N/A	#N/A	#N/A	#N/A	#N/A	#N/A	#N/A	#N/A	#N/A	#N/A	#N/A	#N/A	#N/A
	.	.	.	0			.	.	.	.												#N/A	#VALUE!													#N/A	#N/A	#N/A	#N/A	#N/A	#N/A	#N/A	#N/A	#N/A	#N/A	#N/A	#N/A	#N/A	#N/A
	.	.	.	0			.	.	.	.												#N/A	#VALUE!													#N/A	#N/A	#N/A	#N/A	#N/A	#N/A	#N/A	#N/A	#N/A	#N/A	#N/A	#N/A	#N/A	#N/A
	.	.	.	0			.	.	.	.												#N/A	#VALUE!													#N/A	#N/A	#N/A	#N/A	#N/A	#N/A	#N/A	#N/A	#N/A	#N/A	#N/A	#N/A	#N/A	#N/A
	.	.	.	0			.	.	.	.												#N/A	#VALUE!													#N/A	#N/A	#N/A	#N/A	#N/A	#N/A	#N/A	#N/A	#N/A	#N/A	#N/A	#N/A	#N/A	#N/A
	.	.	.	0			.	.	.	.												#N/A	#VALUE!													#N/A	#N/A	#N/A	#N/A	#N/A	#N/A	#N/A	#N/A	#N/A	#N/A	#N/A	#N/A	#N/A	#N/A
	.	.	.	0			.	.	.	.												#N/A	#VALUE!													#N/A	#N/A	#N/A	#N/A	#N/A	#N/A	#N/A	#N/A	#N/A	#N/A	#N/A	#N/A	#N/A	#N/A
	.	.	.	0			.	.	.	.												#N/A	#VALUE!													#N/A	#N/A	#N/A	#N/A	#N/A	#N/A	#N/A	#N/A	#N/A	#N/A	#N/A	#N/A	#N/A	#N/A
	.	.	.	0			.	.	.	.												#N/A	#VALUE!													#N/A	#N/A	#N/A	#N/A	#N/A	#N/A	#N/A	#N/A	#N/A	#N/A	#N/A	#N/A	#N/A	#N/A
	.	.	.	0			.	.	.	.												#N/A	#VALUE!													#N/A	#N/A	#N/A	#N/A	#N/A	#N/A	#N/A	#N/A	#N/A	#N/A	#N/A	#N/A	#N/A	#N/A
	.	.	.	0			.	.	.	.												#N/A	#VALUE!													#N/A	#N/A	#N/A	#N/A	#N/A	#N/A	#N/A	#N/A	#N/A	#N/A	#N/A	#N/A	#N/A	#N/A
	.	.	.	0			.	.	.	.												#N/A	#VALUE!													#N/A	#N/A	#N/A	#N/A	#N/A	#N/A	#N/A	#N/A	#N/A	#N/A	#N/A	#N/A	#N/A	#N/A
	.	.	.	0			.	.	.	.												#N/A	#VALUE!													#N/A	#N/A	#N/A	#N/A	#N/A	#N/A	#N/A	#N/A	#N/A	#N/A	#N/A	#N/A	#N/A	#N/A
	.	.	.	0			.	.	.	.												#N/A	#VALUE!													#N/A	#N/A	#N/A	#N/A	#N/A	#N/A	#N/A	#N/A	#N/A	#N/A	#N/A	#N/A	#N/A	#N/A
	.	.	.	0			.	.	.	.												#N/A	#VALUE!													#N/A	#N/A	#N/A	#N/A	#N/A	#N/A	#N/A	#N/A	#N/A	#N/A	#N/A	#N/A	#N/A	#N/A
	.	.	.	0			.	.	.	.												#N/A	#VALUE!													#N/A	#N/A	#N/A	#N/A	#N/A	#N/A	#N/A	#N/A	#N/A	#N/A	#N/A	#N/A	#N/A	#N/A
	.	.	.	0			.	.	.	.												#N/A	#VALUE!													#N/A	#N/A	#N/A	#N/A	#N/A	#N/A	#N/A	#N/A	#N/A	#N/A	#N/A	#N/A	#N/A	#N/A
	.	.	.	0			.	.	.	.												#N/A	#VALUE!													#N/A	#N/A	#N/A	#N/A	#N/A	#N/A	#N/A	#N/A	#N/A	#N/A	#N/A	#N/A	#N/A	#N/A
	.	.	.	0			.	.	.	.												#N/A	#VALUE!													#N/A	#N/A	#N/A	#N/A	#N/A	#N/A	#N/A	#N/A	#N/A	#N/A	#N/A	#N/A	#N/A	#N/A
	.	.	.	0			.	.	.	.												#N/A	#VALUE!													#N/A	#N/A	#N/A	#N/A	#N/A	#N/A	#N/A	#N/A	#N/A	#N/A	#N/A	#N/A	#N/A	#N/A
	.	.	.	0			.	.	.	.												#N/A	#VALUE!													#N/A	#N/A	#N/A	#N/A	#N/A	#N/A	#N/A	#N/A	#N/A	#N/A	#N/A	#N/A	#N/A	#N/A
	.	.	.	0			.	.	.	.												#N/A	#VALUE!													#N/A	#N/A	#N/A	#N/A	#N/A	#N/A	#N/A	#N/A	#N/A	#N/A	#N/A	#N/A	#N/A	#N/A
	.	.	.	0			.	.	.	.												#N/A	#VALUE!													#N/A	#N/A	#N/A	#N/A	#N/A	#N/A	#N/A	#N/A	#N/A	#N/A	#N/A	#N/A	#N/A	#N/A
	.	.	.	0			.	.	.	.												#N/A	#VALUE!													#N/A	#N/A	#N/A	#N/A	#N/A	#N/A	#N/A	#N/A	#N/A	#N/A	#N/A	#N/A	#N/A	#N/A
	.	.	.	0			.	.	.	.												#N/A	#VALUE!													#N/A	#N/A	#N/A	#N/A	#N/A	#N/A	#N/A	#N/A	#N/A	#N/A	#N/A	#N/A	#N/A	#N/A
	.	.	.	0			.	.	.	.												#N/A	#VALUE!													#N/A	#N/A	#N/A	#N/A	#N/A	#N/A	#N/A	#N/A	#N/A	#N/A	#N/A	#N/A	#N/A	#N/A
	.	.	.	0			.	.	.	.												#N/A	#VALUE!													#N/A	#N/A	#N/A	#N/A	#N/A	#N/A	#N/A	#N/A	#N/A	#N/A	#N/A	#N/A	#N/A	#N/A
	.	.	.	0			.	.	.	.												#N/A	#VALUE!													#N/A	#N/A	#N/A	#N/A	#N/A	#N/A	#N/A	#N/A	#N/A	#N/A	#N/A	#N/A	#N/A	#N/A
	.	.	.	0			.	.	.	.												#N/A	#VALUE!													#N/A	#N/A	#N/A	#N/A	#N/A	#N/A	#N/A	#N/A	#N/A	#N/A	#N/A	#N/A	#N/A	#N/A
	.	.	.	0			.	.	.	.												#N/A	#VALUE!													#N/A	#N/A	#N/A	#N/A	#N/A	#N/A	#N/A	#N/A	#N/A	#N/A	#N/A	#N/A	#N/A	#N/A
	.	.	.	0			.	.	.	.												#N/A	#VALUE!													#N/A	#N/A	#N/A	#N/A	#N/A	#N/A	#N/A	#N/A	#N/A	#N/A	#N/A	#N/A	#N/A	#N/A
	.	.	.	0			.	.	.	.												#N/A	#VALUE!													#N/A	#N/A	#N/A	#N/A	#N/A	#N/A	#N/A	#N/A	#N/A	#N/A	#N/A	#N/A	#N/A	#N/A
	.	.	.	0			.	.	.	.												#N/A	#VALUE!													#N/A	#N/A	#N/A	#N/A	#N/A	#N/A	#N/A	#N/A	#N/A	#N/A	#N/A	#N/A	#N/A	#N/A
Mean	5.63674	0.682171	5.11698			Mean	1	0.682171	5.11698	3.50527
N	129	129	129	129																																Diagonals from H
SD		0.467448	0.783762																																	0.0126745	0.0530222	0.0117122	0.0137426	0.0155836	0.0181693	0.0113698	0.126321	0.0439769	0.0330299	0.0141085	0.0288947	0.0261061	0.0211019
[truncated: 1,996 more columns]

## Sheet: 4. Error Check
Instructions for this sheet: This sheet checks the data for any problems that could hinder the completion of the Johnson-Neyman technique.
	Check for missing data	0	If this cell contains a 1, it appears some observations have variable values missing. Please check the raw data in sheet 2.
	Determinant of (XT*X)	4.66798e+06	If this cell contains a 0, either the data matrix is not full rank or its determinant could not be computed. This can occur when data sets are very small, there is missing data, or there is not enough variability in the data.
	Maximum hat matrix diagonal	0.126321	If this cell contains a 1, the hat matrix has a 1 on the diagonal, and HC3 cannot be calculated. This can be interpreted as some observation having too much "leverage" or influence in the regression. This often occurs when X1 or X2 values are all identical except for a single observation.
	Zero variance or covariance term in HC3	-0.219645	If this cell contains a 0, then there is a 0 in the HC3 matrix, which can result in the lack of a confidence region in the Johnson-Neyman figure. This can happen when there is a perfect relationship between the X1, X2, and Y variables.

## Sheet: 5. Johnson-Neyman Figure
Instructions for this sheet: Click on the figure (anywhere) in order to highlight it. Then click the "Create Figure" button. Note that if you insert or delete columns into this sheet, then the figure creation will fail.
Pasting Data from Previous Sheets…				Figure Creation												Scaling the figure
Sample Size	N	129											Fill under a line in a Figure:	.
Significance level	α	0.05											http://peltiertech.com/fill-under-between-series-in-excel-chart/	.		http://excel.tips.net/T002404_Rounding_by_Powers_of_10.html	.
number of predictors (including product term)	k	3										Bottom Area	Delta Fill		.	Hor Min	2.76569
critical t-value	tcrit	1.97897									0	0	0		.	Hor Max	7.46826
The Intercept	γ0 or B0	7.70623			SE	CI Lower Limit	Simple Slope	CI Upper Limit	SD of X2	The Moderator (X2)	127.615	0	0		.	Hor Difference	4.70257
The first slope	γ1 or B1	-3.77265			0.738083	-2.93448	-1.47384	-0.0131921	-3.01	2.75785	127.615	-0.0131921	-2.92129
The second slope	γ2 or B2	-0.472491			0.735399	-2.92264	-1.4673	-0.0119695	-3	2.76569	127.615	-0.0119695	-2.91067		.	Ver Min	-2.93448
The third slope	γ3 or B3	0.833553			0.732717	-2.91079	-1.46077	-0.0107454	-2.99	2.77353	128.922	-0.0107454	-2.90005		.	Ver Max	4.39456
Variance of γ1 or B1	Var(B1)	2.89837			0.730035	-2.89895	-1.45424	-0.00951981	-2.98	2.78137	130.228	-0.00951981	-2.88943		.	Ver Difference	7.32904
Covariance of γ1 and γ3; Covariance of B1 and B3	Cov(B1,B3)	-0.600676			0.727354	-2.88712	-1.4477	-0.00829272	-2.97	2.7892	131.534	-0.00829272	-2.87882
Variance of γ3; Variance of B3	Var(B3)	0.126162			0.724673	-2.87528	-1.44117	-0.0070641	-2.96	2.79704	132.84	-0.0070641	-2.86821
Standard Deviation of the Moderator (M)	SD of M	0.783762			0.721994	-2.86344	-1.43464	-0.00583392	-2.95	2.80488	134.147	-0.00583392	-2.85761
Mean of the Moderator (M)	Mean of M	5.11698			0.719315	-2.85161	-1.4281	-0.00460218	-2.94	2.81272	135.453	-0.00460218	-2.84701
critical t-value squared		3.91632			0.716637	-2.83977	-1.42157	-0.00336886	-2.93	2.82056	136.759	-0.00336886	-2.83641			Link Excel Chart Axis Scale to Values in Cells:	.
Computations from Bauer & Curran (2005)					0.713959	-2.82794	-1.41504	-0.00213393	-2.92	2.82839	138.065	-0.00213393	-2.82581			http://peltiertech.com/link-excel-chart-axis-scale-to-values-in-cells/	.
A (see Bauer & Curran, 2005, Eq. 18)		-0.20072			0.711283	-2.81611	-1.40851	-0.000897387	-2.91	2.83623	139.372	-0.000897387	-2.81522
B (see Bauer & Curran, 2005, Eq. 19)		1.58452			0.708607	-2.80429	-1.40197	0.000340798	-2.9	2.84407	140.678	0.000340798	-2.80463
C (see Bauer & Curran, 2005, Eq. 20)		-2.88197			0.705933	-2.79246	-1.39544	0.00158064	-2.89	2.85191	141.984	0.00158064	-2.79404			Figure Adjustments
					0.703259	-2.78064	-1.38891	0.00282216	-2.88	2.85974	143.291	0.00282216	-2.78346
Regions of Significance					0.700586	-2.76881	-1.38237	0.00406537	-2.87	2.86758	144.597	0.00406537	-2.77288			2	Hor Min for Figure
Simple Slope crosses over the significance barrier at…		5.0523			0.697914	-2.75699	-1.37584	0.0053103	-2.86	2.87542	145.903	0.0053103	-2.7623			8	Hor Max for Figure
Simple Slope crosses over the significance barrier at…		2.84191			0.695242	-2.74517	-1.36931	0.00655697	-2.85	2.88326	147.209	0.00655697	-2.75173			0.5	Hor Major Unit
					0.692572	-2.73335	-1.36277	0.00780539	-2.84	2.89109	148.516	0.00780539	-2.74116
Regions of Significance -- values to be plotted (if in range of M)					0.689902	-2.72154	-1.35624	0.00905558	-2.83	2.89893	149.822	0.00905558	-2.73059			-3	Ver Min for Figure
	5.0523	10000000000000			0.687234	-2.70972	-1.34971	0.0103076	-2.82	2.90677	151.128	0.0103076	-2.72003			5	Ver Max for Figure
	5.0523	-10000000000000			0.684566	-2.69791	-1.34317	0.0115614	-2.81	2.91461	152.434	0.0115614	-2.70947			0.8	Ver Major Unit
	2.84191	10000000000000			0.681899	-2.6861	-1.33664	0.012817	-2.8	2.92244	153.741	0.012817	-2.69892
	2.84191	-10000000000000			0.679234	-2.67429	-1.33011	0.0140745	-2.79	2.93028	155.047	0.0140745	-2.68837
					0.676569	-2.66249	-1.32358	0.0153339	-2.78	2.93812	156.353	0.0153339	-2.67782
Figure Labels					0.673905	-2.65068	-1.31704	0.0165952	-2.77	2.94596	157.66	0.0165952	-2.66728
Horizontal Axis Title	Value of Sexism (M)				0.671242	-2.63888	-1.31051	0.0178584	-2.76	2.95379	158.966	0.0178584	-2.65674
Vertical Axis Label	Simple Slope of Protest (X) predicting Liking (Y)				0.66858	-2.62708	-1.30398	0.0191236	-2.75	2.96163	160.272	0.0191236	-2.6462
					0.665919	-2.61528	-1.29744	0.0203907	-2.74	2.96947	161.578	0.0203907	-2.63567
					0.663259	-2.60348	-1.29091	0.0216599	-2.73	2.97731	162.885	0.0216599	-2.62514
					0.6606	-2.59169	-1.28438	0.022931	-2.72	2.98515	164.191	0.022931	-2.61462
					0.657942	-2.57989	-1.27784	0.0242042	-2.71	2.99298	165.497	0.0242042	-2.6041
					0.655286	-2.5681	-1.27131	0.0254795	-2.7	3.00082	166.803	0.0254795	-2.59358
					0.65263	-2.55631	-1.26478	0.0267569	-2.69	3.00866	168.11	0.0267569	-2.58307
					0.649975	-2.54453	-1.25825	0.0280364	-2.68	3.0165	169.416	0.0280364	-2.57256
					0.647321	-2.53274	-1.25171	0.029318	-2.67	3.02433	170.722	0.029318	-2.56206
					0.644669	-2.52096	-1.24518	0.0306018	-2.66	3.03217	172.028	0.0306018	-2.55156
					0.642018	-2.50918	-1.23865	0.0318878	-2.65	3.04001	173.335	0.0318878	-2.54107
					0.639367	-2.4974	-1.23211	0.0331761	-2.64	3.04785	174.641	0.0331761	-2.53058
					0.636718	-2.48563	-1.22558	0.0344666	-2.63	3.05568	175.947	0.0344666	-2.52009
					0.63407	-2.47385	-1.21905	0.0357594	-2.62	3.06352	177.254	0.0357594	-2.50961
					0.631423	-2.46208	-1.21251	0.0370545	-2.61	3.07136	178.56	0.0370545	-2.49914
					0.628778	-2.45031	-1.20598	0.0383519	-2.6	3.0792	179.866	0.0383519	-2.48866
					0.626133	-2.43855	-1.19945	0.0396517	-2.59	3.08703	181.172	0.0396517	-2.4782
					0.62349	-2.42678	-1.19291	0.0409539	-2.58	3.09487	182.479	0.0409539	-2.46774
					0.620848	-2.41502	-1.18638	0.0422586	-2.57	3.10271	183.785	0.0422586	-2.45728
					0.618207	-2.40326	-1.17985	0.0435657	-2.56	3.11055	185.091	0.0435657	-2.44683
					0.615568	-2.39151	-1.17332	0.0448753	-2.55	3.11838	186.397	0.0448753	-2.43638
					0.61293	-2.37975	-1.16678	0.0461874	-2.54	3.12622	187.704	0.0461874	-2.42594
					0.610293	-2.368	-1.16025	0.0475021	-2.53	3.13406	189.01	0.0475021	-2.4155
					0.607657	-2.35625	-1.15372	0.0488194	-2.52	3.1419	190.316	0.0488194	-2.40507
					0.605023	-2.34451	-1.14718	0.0501393	-2.51	3.14974	191.623	0.0501393	-2.39464
					0.60239	-2.33276	-1.14065	0.0514619	-2.5	3.15757	192.929	0.0514619	-2.38422
					0.599758	-2.32102	-1.13412	0.0527872	-2.49	3.16541	194.235	0.0527872	-2.37381
					0.597128	-2.30928	-1.12758	0.0541152	-2.48	3.17325	195.541	0.0541152	-2.3634
					0.594499	-2.29755	-1.12105	0.055446	-2.47	3.18109	196.848	0.055446	-2.35299
					0.591872	-2.28581	-1.11452	0.0567796	-2.46	3.18892	198.154	0.0567796	-2.34259
					0.589246	-2.27409	-1.10798	0.058116	-2.45	3.19676	199.46	0.058116	-2.3322
					0.586622	-2.26236	-1.10145	0.0594553	-2.44	3.2046	200.766	0.0594553	-2.32181
					0.583999	-2.25063	-1.09492	0.0607975	-2.43	3.21244	202.073	0.0607975	-2.31143
					0.581377	-2.23891	-1.08839	0.0621427	-2.42	3.22027	203.379	0.0621427	-2.30106
					0.578757	-2.2272	-1.08185	0.0634909	-2.41	3.22811	204.685	0.0634909	-2.29069
					0.576139	-2.21548	-1.07532	0.0648422	-2.4	3.23595	205.991	0.0648422	-2.28032
					0.573522	-2.20377	-1.06879	0.0661965	-2.39	3.24379	207.298	0.0661965	-2.26997
					0.570906	-2.19206	-1.06225	0.067554	-2.38	3.25162	208.604	0.067554	-2.25961
					0.568293	-2.18035	-1.05572	0.0689146	-2.37	3.25946	209.91	0.0689146	-2.24927
					0.565681	-2.16865	-1.04919	0.0702784	-2.36	3.2673	211.217	0.0702784	-2.23893
					0.56307	-2.15695	-1.04265	0.0716455	-2.35	3.27514	212.523	0.0716455	-2.2286
					0.560461	-2.14526	-1.03612	0.0730159	-2.34	3.28297	213.829	0.0730159	-2.21827
					0.557854	-2.13357	-1.02959	0.0743896	-2.33	3.29081	215.135	0.0743896	-2.20795
					0.555249	-2.12188	-1.02305	0.0757668	-2.32	3.29865	216.442	0.0757668	-2.19764
					0.552645	-2.11019	-1.01652	0.0771473	-2.31	3.30649	217.748	0.0771473	-2.18734
					0.550044	-2.09851	-1.00999	0.0785314	-2.3	3.31433	219.054	0.0785314	-2.17704
					0.547444	-2.08683	-1.00346	0.079919	-2.29	3.32216	220.36	0.079919	-2.16675
					0.544845	-2.07516	-0.996923	0.0813103	-2.28	3.33	221.667	0.0813103	-2.15647
					0.542249	-2.06348	-0.990389	0.0827051	-2.27	3.33784	222.973	0.0827051	-2.14619
					0.539654	-2.05182	-0.983856	0.0841037	-2.26	3.34568	224.279	0.0841037	-2.13592
					0.537062	-2.04015	-0.977323	0.085506	-2.25	3.35351	225.586	0.085506	-2.12566
					0.534471	-2.02849	-0.97079	0.0869121	-2.24	3.36135	226.892	0.0869121	-2.1154
					0.531882	-2.01684	-0.964257	0.0883221	-2.23	3.36919	228.198	0.0883221	-2.10516
					0.529295	-2.00518	-0.957724	0.089736	-2.22	3.37703	229.504	0.089736	-2.09492
					0.526711	-1.99354	-0.951191	0.0911539	-2.21	3.38486	230.811	0.0911539	-2.08469
					0.524128	-1.98189	-0.944658	0.0925758	-2.2	3.3927	232.117	0.0925758	-2.07447
					0.521547	-1.97025	-0.938125	0.0940018	-2.19	3.40054	233.423	0.0940018	-2.06425
					0.518969	-1.95862	-0.931592	0.095432	-2.18	3.40838	234.729	0.095432	-2.05405
					0.516392	-1.94698	-0.925059	0.0968663	-2.17	3.41621	236.036	0.0968663	-2.04385
					0.513818	-1.93536	-0.918526	0.098305	-2.16	3.42405	237.342	0.098305	-2.03366
					0.511246	-1.92373	-0.911993	0.099748	-2.15	3.43189	238.648	0.099748	-2.02348
					0.508676	-1.91211	-0.90546	0.101195	-2.14	3.43973	239.954	0.101195	-2.01331
					0.506109	-1.9005	-0.898927	0.102647	-2.13	3.44756	241.261	0.102647	-2.00315
					0.503543	-1.88889	-0.892393	0.104104	-2.12	3.4554	242.567	0.104104	-1.99299
					0.50098	-1.87729	-0.88586	0.105565	-2.11	3.46324	243.873	0.105565	-1.98285
					0.49842	-1.86569	-0.879327	0.107031	-2.1	3.47108	245.18	0.107031	-1.97272
					0.495862	-1.85409	-0.872794	0.108501	-2.09	3.47892	246.486	0.108501	-1.96259
					0.493306	-1.8425	-0.866261	0.109977	-2.08	3.48675	247.792	0.109977	-1.95248
					0.490753	-1.83091	-0.859728	0.111457	-2.07	3.49459	249.098	0.111457	-1.94237
					0.488202	-1.81933	-0.853195	0.112942	-2.06	3.50243	250.405	0.112942	-1.93227
					0.485654	-1.80776	-0.846662	0.114432	-2.05	3.51027	251.711	0.114432	-1.92219
					0.483108	-1.79619	-0.840129	0.115928	-2.04	3.5181	253.017	0.115928	-1.91211
					0.480565	-1.78462	-0.833596	0.117429	-2.03	3.52594	254.323	0.117429	-1.90205
					0.478025	-1.77306	-0.827063	0.118935	-2.02	3.53378	255.63	0.118935	-1.89199
					0.475488	-1.76151	-0.82053	0.120446	-2.01	3.54162	256.936	0.120446	-1.88195
					0.472953	-1.74996	-0.813997	0.121963	-2	3.54945	258.242	0.121963	-1.87192
					0.470421	-1.73841	-0.807464	0.123485	-1.99	3.55729	259.549	0.123485	-1.8619
					0.467892	-1.72687	-0.800931	0.125014	-1.98	3.56513	260.855	0.125014	-1.85189
					0.465366	-1.71534	-0.794397	0.126548	-1.97	3.57297	262.161	0.126548	-1.84189
					0.462842	-1.70382	-0.787864	0.128087	-1.96	3.5808	263.467	0.128087	-1.8319
					0.460322	-1.6923	-0.781331	0.129633	-1.95	3.58864	264.774	0.129633	-1.82193
					0.457805	-1.68078	-0.774798	0.131185	-1.94	3.59648	266.08	0.131185	-1.81197
					0.455291	-1.66927	-0.768265	0.132743	-1.93	3.60432	267.386	0.132743	-1.80202
					0.45278	-1.65777	-0.761732	0.134307	-1.92	3.61215	268.692	0.134307	-1.79208
					0.450273	-1.64628	-0.755199	0.135877	-1.91	3.61999	269.999	0.135877	-1.78215
					0.447768	-1.63479	-0.748666	0.137454	-1.9	3.62783	271.305	0.137454	-1.77224
					0.445267	-1.6233	-0.742133	0.139038	-1.89	3.63567	272.611	0.139038	-1.76234
					0.442769	-1.61183	-0.7356	0.140628	-1.88	3.6435	273.917	0.140628	-1.75246
					0.440275	-1.60036	-0.729067	0.142225	-1.87	3.65134	275.224	0.142225	-1.74258
					0.437784	-1.5889	-0.722534	0.143829	-1.86	3.65918	276.53	0.143829	-1.73273
					0.435297	-1.57744	-0.716001	0.14544	-1.85	3.66702	277.836	0.14544	-1.72288
					0.432814	-1.56599	-0.709468	0.147058	-1.84	3.67486	279.143	0.147058	-1.71305
					0.430334	-1.55455	-0.702935	0.148683	-1.83	3.68269	280.449	0.148683	-1.70324
					0.427858	-1.54312	-0.696401	0.150316	-1.82	3.69053	281.755	0.150316	-1.69343
					0.425385	-1.53169	-0.689868	0.151956	-1.81	3.69837	283.061	0.151956	-1.68365
					0.422917	-1.52027	-0.683335	0.153604	-1.8	3.70621	284.368	0.153604	-1.67388
					0.420452	-1.50886	-0.676802	0.15526	-1.79	3.71404	285.674	0.15526	-1.66412
					0.417991	-1.49746	-0.670269	0.156924	-1.78	3.72188	286.98	0.156924	-1.65439
					0.415535	-1.48607	-0.663736	0.158595	-1.77	3.72972	288.286	0.158595	-1.64466
					0.413083	-1.47468	-0.657203	0.160275	-1.76	3.73756	289.593	0.160275	-1.63496
					0.410635	-1.4633	-0.65067	0.161964	-1.75	3.74539	290.899	0.161964	-1.62527
					0.408191	-1.45193	-0.644137	0.163661	-1.74	3.75323	292.205	0.163661	-1.6156
					0.405751	-1.44057	-0.637604	0.165366	-1.73	3.76107	293.512	0.165366	-1.60594
					0.403316	-1.42922	-0.631071	0.16708	-1.72	3.76891	294.818	0.16708	-1.5963
					0.400886	-1.41788	-0.624538	0.168804	-1.71	3.77674	296.124	0.168804	-1.58668
					0.39846	-1.40655	-0.618005	0.170536	-1.7	3.78458	297.43	0.170536	-1.57708
					0.396039	-1.39522	-0.611472	0.172278	-1.69	3.79242	298.737	0.172278	-1.5675
					0.393623	-1.38391	-0.604939	0.174029	-1.68	3.80026	300.043	0.174029	-1.55794
					0.391211	-1.3726	-0.598406	0.17579	-1.67	3.80809	301.349	0.17579	-1.54839
					0.388805	-1.36131	-0.591872	0.177561	-1.66	3.81593	302.655	0.177561	-1.53887
					0.386404	-1.35002	-0.585339	0.179342	-1.65	3.82377	303.962	0.179342	-1.52936
					0.384007	-1.33875	-0.578806	0.181133	-1.64	3.83161	305.268	0.181133	-1.51988
					0.381617	-1.32748	-0.572273	0.182935	-1.63	3.83945	306.574	0.182935	-1.51042
					0.379231	-1.31623	-0.56574	0.184747	-1.62	3.84728	307.881	0.184747	-1.50097
					0.376851	-1.30498	-0.559207	0.18657	-1.61	3.85512	309.187	0.18657	-1.49155
					0.374476	-1.29375	-0.552674	0.188404	-1.6	3.86296	310.493	0.188404	-1.48216
					0.372108	-1.28253	-0.546141	0.190249	-1.59	3.8708	311.799	0.190249	-1.47278
					0.369744	-1.27132	-0.539608	0.192105	-1.58	3.87863	313.106	0.192105	-1.46343
					0.367387	-1.26012	-0.533075	0.193974	-1.57	3.88647	314.412	0.193974	-1.4541
					0.365036	-1.24894	-0.526542	0.195854	-1.56	3.89431	315.718	0.195854	-1.44479
					0.362691	-1.23776	-0.520009	0.197746	-1.55	3.90215	317.024	0.197746	-1.43551
					0.360352	-1.2266	-0.513476	0.199651	-1.54	3.90998	318.331	0.199651	-1.42625
					0.35802	-1.21545	-0.506943	0.201568	-1.53	3.91782	319.637	0.201568	-1.41702
					0.355694	-1.20432	-0.50041	0.203498	-1.52	3.92566	320.943	0.203498	-1.40782
					0.353375	-1.19319	-0.493876	0.205441	-1.51	3.9335	322.249	0.205441	-1.39864
					0.351062	-1.18208	-0.487343	0.207398	-1.5	3.94133	323.556	0.207398	-1.38948
					0.348756	-1.17099	-0.48081	0.209368	-1.49	3.94917	324.862	0.209368	-1.38036
					0.346458	-1.15991	-0.474277	0.211352	-1.48	3.95701	326.168	0.211352	-1.37126
					0.344166	-1.14884	-0.467744	0.213351	-1.47	3.96485	327.475	0.213351	-1.36219
					0.341882	-1.13779	-0.461211	0.215363	-1.46	3.97268	328.781	0.215363	-1.35315
					0.339605	-1.12675	-0.454678	0.217391	-1.45	3.98052	330.087	0.217391	-1.34414
					0.337336	-1.11572	-0.448145	0.219434	-1.44	3.98836	331.393	0.219434	-1.33516
					0.335075	-1.10472	-0.441612	0.221491	-1.43	3.9962	332.7	0.221491	-1.32621
					0.332821	-1.09372	-0.435079	0.223565	-1.42	4.00404	334.006	0.223565	-1.31729
					0.330576	-1.08275	-0.428546	0.225655	-1.41	4.01187	335.312	0.225655	-1.3084
					0.328339	-1.07179	-0.422013	0.227761	-1.4	4.01971	336.618	0.227761	-1.29955
					0.32611	-1.06084	-0.41548	0.229883	-1.39	4.02755	337.925	0.229883	-1.29073
					0.32389	-1.04992	-0.408947	0.232023	-1.38	4.03539	339.231	0.232023	-1.28194
					0.321679	-1.03901	-0.402414	0.23418	-1.37	4.04322	340.537	0.23418	-1.27319
					0.319477	-1.02812	-0.39588	0.236354	-1.36	4.05106	341.844	0.236354	-1.26447
					0.317283	-1.01724	-0.389347	0.238547	-1.35	4.0589	343.15	0.238547	-1.25579
					0.3151	-1.00639	-0.382814	0.240758	-1.34	4.06674	344.456	0.240758	-1.24715
					0.312925	-0.995551	-0.376281	0.242988	-1.33	4.07457	345.762	0.242988	-1.23854
					0.310761	-0.984734	-0.369748	0.245238	-1.32	4.08241	347.069	0.245238	-1.22997
					0.308606	-0.973937	-0.363215	0.247507	-1.31	4.09025	348.375	0.247507	-1.22144
					0.306461	-0.96316	-0.356682	0.249796	-1.3	4.09809	349.681	0.249796	-1.21296
					0.304327	-0.952403	-0.350149	0.252105	-1.29	4.10592	350.987	0.252105	-1.20451
					0.302203	-0.941668	-0.343616	0.254436	-1.28	4.11376	352.294	0.254436	-1.1961
					0.300091	-0.930953	-0.337083	0.256787	-1.27	4.1216	353.6	0.256787	-1.18774
					0.297989	-0.920261	-0.33055	0.259161	-1.26	4.12944	354.906	0.259161	-1.17942
					0.295898	-0.90959	-0.324017	0.261557	-1.25	4.13727	356.212	0.261557	-1.17115
					0.293819	-0.898943	-0.317484	0.263976	-1.24	4.14511	357.519	0.263976	-1.16292
					0.291752	-0.888319	-0.310951	0.266418	-1.23	4.15295	358.825	0.266418	-1.15474
					0.289696	-0.877718	-0.304418	0.268883	-1.22	4.16079	360.131	0.268883	-1.1466
					0.287653	-0.867142	-0.297884	0.271373	-1.21	4.16863	361.438	0.271373	-1.13852
					0.285623	-0.856591	-0.291351	0.273888	-1.2	4.17646	362.744	0.273888	-1.13048
					0.283605	-0.846065	-0.284818	0.276428	-1.19	4.1843	364.05	0.276428	-1.12249
					0.2816	-0.835564	-0.278285	0.278994	-1.18	4.19214	365.356	0.278994	-1.11456
					0.279609	-0.82509	-0.271752	0.281586	-1.17	4.19998	366.663	0.281586	-1.10668
					0.277631	-0.814644	-0.265219	0.284205	-1.16	4.20781	367.969	0.284205	-1.09885
					0.275668	-0.804224	-0.258686	0.286852	-1.15	4.21565	369.275	0.286852	-1.09108
					0.273718	-0.793833	-0.252153	0.289527	-1.14	4.22349	370.581	0.289527	-1.08336
					0.271783	-0.783471	-0.24562	0.292231	-1.13	4.23133	371.888	0.292231	-1.0757
					0.269863	-0.773138	-0.239087	0.294964	-1.12	4.23916	373.194	0.294964	-1.0681
					0.267958	-0.762835	-0.232554	0.297727	-1.11	4.247	374.5	0.297727	-1.06056
					0.266068	-0.752562	-0.226021	0.300521	-1.1	4.25484	375.807	0.300521	-1.05308
					0.264195	-0.742321	-0.219488	0.303346	-1.09	4.26268	377.113	0.303346	-1.04567
					0.262337	-0.732112	-0.212955	0.306203	-1.08	4.27051	378.419	0.306203	-1.03831
					0.260496	-0.721936	-0.206422	0.309092	-1.07	4.27835	379.725	0.309092	-1.03103
					0.258672	-0.711792	-0.199889	0.312015	-1.06	4.28619	381.032	0.312015	-1.02381
					0.256865	-0.701683	-0.193355	0.314973	-1.05	4.29403	382.338	0.314973	-1.01666
					0.255075	-0.691609	-0.186822	0.317964	-1.04	4.30186	383.644	0.317964	-1.00957
					0.253304	-0.681571	-0.180289	0.320992	-1.03	4.3097	384.95	0.320992	-1.00256
					0.251551	-0.671568	-0.173756	0.324056	-1.02	4.31754	386.257	0.324056	-0.995624
					0.249817	-0.661603	-0.167223	0.327156	-1.01	4.32538	387.563	0.327156	-0.988759
					0.248101	-0.651675	-0.16069	0.330295	-1	4.33322	388.869	0.330295	-0.98197
					0.246406	-0.641786	-0.154157	0.333472	-0.99	4.34105	390.175	0.333472	-0.975259
					0.24473	-0.631937	-0.147624	0.336689	-0.98	4.34889	391.482	0.336689	-0.968626
					0.243074	-0.622128	-0.141091	0.339946	-0.97	4.35673	392.788	0.339946	-0.962073
					0.241439	-0.612359	-0.134558	0.343244	-0.96	4.36457	394.094	0.343244	-0.955603
					0.239826	-0.602633	-0.128025	0.346584	-0.95	4.3724	395.401	0.346584	-0.949217
					0.238234	-0.59295	-0.121492	0.349966	-0.94	4.38024	396.707	0.349966	-0.942916
					0.236664	-0.58331	-0.114959	0.353392	-0.93	4.38808	398.013	0.353392	-0.936702
					0.235116	-0.573714	-0.108426	0.356863	-0.92	4.39592	399.319	0.356863	-0.930577
					0.233592	-0.564164	-0.101893	0.360379	-0.91	4.40375	400.626	0.360379	-0.924543
					0.232091	-0.55466	-0.0953595	0.363941	-0.9	4.41159	401.932	0.363941	-0.918602
					0.230613	-0.545204	-0.0888264	0.367551	-0.89	4.41943	403.238	0.367551	-0.912754
					0.22916	-0.535795	-0.0822933	0.371208	-0.88	4.42727	404.544	0.371208	-0.907003
					0.227732	-0.526435	-0.0757603	0.374915	-0.87	4.4351	405.851	0.374915	-0.90135
					0.226329	-0.517126	-0.0692272	0.378671	-0.86	4.44294	407.157	0.378671	-0.895797
					0.224952	-0.507867	-0.0626941	0.382479	-0.85	4.45078	408.463	0.382479	-0.890346
					0.223601	-0.49866	-0.0561611	0.386338	-0.84	4.45862	409.77	0.386338	-0.884998
					0.222276	-0.489506	-0.049628	0.39025	-0.83	4.46645	411.076	0.39025	-0.879756
					0.220979	-0.480405	-0.0430949	0.394215	-0.82	4.47429	412.382	0.394215	-0.874621
					0.219709	-0.471359	-0.0365619	0.398236	-0.81	4.48213	413.688	0.398236	-0.869595
					0.218467	-0.462369	-0.0300288	0.402312	-0.8	4.48997	414.995	0.402312	-0.864681
					0.217254	-0.453435	-0.0234957	0.406444	-0.79	4.49781	416.301	0.406444	-0.859879
					0.21607	-0.444559	-0.0169627	0.410634	-0.78	4.50564	417.607	0.410634	-0.855193
					0.214916	-0.435742	-0.0104296	0.414882	-0.77	4.51348	418.913	0.414882	-0.850624
					0.213791	-0.426983	-0.00389654	0.41919	-0.76	4.52132	420.22	0.41919	-0.846173
					0.212697	-0.418285	0.00263653	0.423558	-0.75	4.52916	421.526	0.423558	-0.841843
					0.211634	-0.409648	0.00916959	0.427988	-0.74	4.53699	422.832	0.427988	-0.837636
					0.210603	-0.401074	0.0157027	0.432479	-0.73	4.54483	424.138	0.432479	-0.833553
					0.209603	-0.392563	0.0222357	0.437034	-0.72	4.55267	425.445	0.437034	-0.829597
					0.208636	-0.384115	0.0287688	0.441653	-0.71	4.56051	426.751	0.441653	-0.825768
					0.207701	-0.375733	0.0353019	0.446336	-0.7	4.56834	428.057	0.446336	-0.822069
					0.2068	-0.367416	0.0418349	0.451086	-0.69	4.57618	429.364	0.451086	-0.818502
					0.205932	-0.359166	0.048368	0.455902	-0.68	4.58402	430.67	0.455902	-0.815068
					0.205099	-0.350984	0.0549011	0.460786	-0.67	4.59186	431.976	0.460786	-0.81177
					0.2043	-0.34287	0.0614341	0.465738	-0.66	4.59969	433.282	0.465738	-0.808608
					0.203536	-0.334825	0.0679672	0.470759	-0.65	4.60753	434.589	0.470759	-0.805584
					0.202808	-0.32685	0.0745002	0.47585	-0.64	4.61537	435.895	0.47585	-0.8027
					0.202115	-0.318946	0.0810333	0.481012	-0.63	4.62321	437.201	0.481012	-0.799958
					0.201458	-0.311113	0.0875664	0.486245	-0.62	4.63104	438.507	0.486245	-0.797358
					0.200837	-0.303352	0.0940994	0.491551	-0.61	4.63888	439.814	0.491551	-0.794903
					0.200254	-0.295664	0.100633	0.496929	-0.6	4.64672	441.12	0.496929	-0.792593
					0.199707	-0.288049	0.107166	0.502381	-0.59	4.65456	442.426	0.502381	-0.79043
					0.199198	-0.280509	0.113699	0.507906	-0.58	4.6624	443.733	0.507906	-0.788415
					0.198727	-0.273043	0.120232	0.513506	-0.57	4.67023	445.039	0.513506	-0.78655
					0.198294	-0.265652	0.126765	0.519182	-0.56	4.67807	446.345	0.519182	-0.784834
					0.197898	-0.258337	0.133298	0.524933	-0.55	4.68591	447.651	0.524933	-0.78327
					0.197542	-0.251098	0.139831	0.53076	-0.54	4.69375	448.958	0.53076	-0.781858
					0.197224	-0.243936	0.146364	0.536663	-0.53	4.70158	450.264	0.536663	-0.780599
					0.196944	-0.23685	0.152897	0.542644	-0.52	4.70942	451.57	0.542644	-0.779494
					0.196704	-0.229841	0.15943	0.548702	-0.51	4.71726	452.876	0.548702	-0.778543
					0.196503	-0.22291	0.165963	0.554837	-0.5	4.7251	454.183	0.554837	-0.777747
					0.196341	-0.216057	0.172496	0.561049	-0.49	4.73293	455.489	0.561049	-0.777106
					0.196219	-0.209282	0.179029	0.56734	-0.48	4.74077	456.795	0.56734	-0.776622
					0.196136	-0.202584	0.185562	0.573709	-0.47	4.74861	458.101	0.573709	-0.776293
					0.196092	-0.195965	0.192095	0.580156	-0.46	4.75645	459.408	0.580156	-0.776121
					0.196088	-0.189424	0.198628	0.586681	-0.45	4.76428	460.714	0.586681	-0.776105
					0.196124	-0.182961	0.205162	0.593284	-0.44	4.77212	462.02	0.593284	-0.776246
					0.196199	-0.176577	0.211695	0.599966	-0.43	4.77996	463.327	0.599966	-0.776542
					0.196313	-0.17027	0.218228	0.606725	-0.42	4.7878	464.633	0.606725	-0.776995
					0.196467	-0.164041	0.224761	0.613563	-0.41	4.79563	465.939	0.613563	-0.777604
					0.19666	-0.157891	0.231294	0.620478	-0.4	4.80347	467.245	0.620478	-0.778369
					0.196892	-0.151817	0.237827	0.627471	-0.39	4.81131	468.552	0.627471	-0.779288
					0.197164	-0.145821	0.24436	0.634541	-0.38	4.81915	469.858	0.634541	-0.780362
					0.197474	-0.139902	0.250893	0.641688	-0.37	4.82698	471.164	0.641688	-0.78159
					0.197823	-0.134059	0.257426	0.648912	-0.36	4.83482	472.47	0.648912	-0.782971
					0.19821	-0.128293	0.263959	0.656211	-0.35	4.84266	473.777	0.656211	-0.784504
					0.198636	-0.122602	0.270492	0.663587	-0.34	4.8505	475.083	0.663587	-0.786189
					0.1991	-0.116987	0.277025	0.671037	-0.33	4.85834	476.389	0.671037	-0.788024
					0.199601	-0.111446	0.283558	0.678563	-0.32	4.86617	477.696	0.678563	-0.790009
					0.20014	-0.10598	0.290091	0.686162	-0.31	4.87401	479.002	0.686162	-0.792142
					0.200716	-0.100587	0.296624	0.693836	-0.3	4.88185	480.308	0.693836	-0.794422
					0.201329	-0.0952664	0.303158	0.701582	-0.29	4.88969	481.614	0.701582	-0.796848
					0.201978	-0.0900186	0.309691	0.7094	-0.28	4.89752	482.921	0.7094	-0.799418
					0.202664	-0.0848423	0.316224	0.71729	-0.27	4.90536	484.227	0.71729	-0.802132
					0.203385	-0.0797369	0.322757	0.72525	-0.26	4.9132	485.533	0.72525	-0.804987
					0.204142	-0.0747015	0.32929	0.733281	-0.25	4.92104	486.839	0.733281	-0.807983
					0.204934	-0.0697355	0.335823	0.741381	-0.24	4.92887	488.146	0.741381	-0.811117
					0.20576	-0.0648379	0.342356	0.74955	-0.23	4.93671	489.452	0.74955	-0.814388
					0.206621	-0.0600081	0.348889	0.757786	-0.22	4.94455	490.758	0.757786	-0.817794
					0.207516	-0.0552451	0.355422	0.766089	-0.21	4.95239	492.064	0.766089	-0.821334
					0.208443	-0.0505481	0.361955	0.774458	-0.2	4.96022	493.371	0.774458	-0.825007
					0.209404	-0.0459162	0.368488	0.782893	-0.19	4.96806	494.677	0.782893	-0.828809
					0.210397	-0.0413486	0.375021	0.791391	-0.18	4.9759	495.983	0.791391	-0.83274
					0.211422	-0.0368442	0.381554	0.799953	-0.17	4.98374	497.29	0.799953	-0.836797
					0.212479	-0.0324022	0.388087	0.808577	-0.16	4.99157	498.596	0.808577	-0.840979
					0.213567	-0.0280217	0.39462	0.817263	-0.15	4.99941	499.902	0.817263	-0.845284
					0.214685	-0.0237018	0.401154	0.826009	-0.14	5.00725	501.208	0.826009	-0.849711
					0.215833	-0.0194414	0.407687	0.834815	-0.13	5.01509	502.515	0.834815	-0.854256
					0.217011	-0.0152397	0.41422	0.843679	-0.12	5.02293	503.821	0.843679	-0.858919
					0.218219	-0.0110957	0.420753	0.852601	-0.11	5.03076	505.127	0.852601	-0.863697
					0.219455	-0.00700845	0.427286	0.86158	-0.1	5.0386	506.433	0.86158	-0.868588
					0.220719	-0.00297698	0.433819	0.870615	-0.09	5.04644	507.74	0.870615	-0.873592
					0.222011	0.000999644	0.440352	0.879704	-0.08	5.05428	509.046	0.879704	-0.878705
					0.22333	0.00492238	0.446885	0.888848	-0.07	5.06211	510.352	0.888848	-0.883925
					0.224675	0.00879218	0.453418	0.898044	-0.06	5.06995	511.659	0.898044	-0.889252
					0.226047	0.01261	0.459951	0.907292	-0.05	5.07779	512.965	0.907292	-0.894682
					0.227445	0.0163767	0.466484	0.916592	-0.04	5.08563	514.271	0.916592	-0.900215
					0.228868	0.0200934	0.473017	0.925941	-0.03	5.09346	515.577	0.925941	-0.905848
					0.230316	0.0237608	0.47955	0.93534	-0.02	5.1013	516.884	0.93534	-0.911579
					0.231789	0.02738	0.486083	0.944787	-0.01	5.10914	518.19	0.944787	-0.917407
					0.233285	0.0309518	0.492616	0.954281	-1.96752e-14	5.11698	519.496	0.954281	-0.923329
					0.234805	0.0344772	0.49915	0.963822	0.01	5.12481	520.802	0.963822	-0.929345
					0.236348	0.037957	0.505683	0.973408	0.02	5.13265	522.109	0.973408	-0.935451
					0.237913	0.0413921	0.512216	0.983039	0.03	5.14049	523.415	0.983039	-0.941647
					0.239501	0.0447835	0.518749	0.992714	0.04	5.14833	524.721	0.992714	-0.94793
					0.24111	0.0481319	0.525282	1.00243	0.05	5.15616	526.027	1.00243	-0.9543
					0.242741	0.0514383	0.531815	1.01219	0.06	5.164	527.334	1.01219	-0.960753
					0.244392	0.0547034	0.538348	1.02199	0.07	5.17184	528.64	1.02199	-0.967289
					0.246064	0.0579282	0.544881	1.03183	0.08	5.17968	529.946	1.03183	-0.973906
					0.247755	0.0611133	0.551414	1.04171	0.09	5.18752	531.253	1.04171	-0.980601
					0.249467	0.0642597	0.557947	1.05163	0.1	5.19535	532.559	1.05163	-0.987375
					0.251197	0.0673681	0.56448	1.06159	0.11	5.20319	533.865	1.06159	-0.994224
					0.252947	0.0704393	0.571013	1.07159	0.12	5.21103	535.171	1.07159	-1.00115
					0.254714	0.073474	0.577546	1.08162	0.13	5.21887	536.478	1.08162	-1.00814
					0.2565	0.0764731	0.584079	1.09169	0.14	5.2267	537.784	1.09169	-1.01521
					0.258304	0.0794372	0.590612	1.10179	0.15	5.23454	539.09	1.10179	-1.02235
					0.260124	0.0823671	0.597145	1.11192	0.16	5.24238	540.396	1.11192	-1.02956
					0.261962	0.0852636	0.603679	1.12209	0.17	5.25022	541.703	1.12209	-1.03683
					0.263816	0.0881272	0.610212	1.1323	0.18	5.25805	543.009	1.1323	-1.04417
					0.265687	0.0909586	0.616745	1.14253	0.19	5.26589	544.315	1.14253	-1.05157
					0.267573	0.0937587	0.623278	1.1528	0.2	5.27373	545.622	1.1528	-1.05904
					0.269475	0.0965279	0.629811	1.16309	0.21	5.28157	546.928	1.16309	-1.06657
					0.271392	0.0992671	0.636344	1.17342	0.22	5.2894	548.234	1.17342	-1.07415
					0.273324	0.101977	0.642877	1.18378	0.23	5.29724	549.54	1.18378	-1.0818
					0.275271	0.104657	0.64941	1.19416	0.24	5.30508	550.847	1.19416	-1.08951
					0.277232	0.10731	0.655943	1.20458	0.25	5.31292	552.153	1.20458	-1.09727
					0.279207	0.109935	0.662476	1.21502	0.26	5.32075	553.459	1.21502	-1.10508
					0.281195	0.112532	0.669009	1.22549	0.27	5.32859	554.765	1.22549	-1.11295
					0.283197	0.115104	0.675542	1.23598	0.28	5.33643	556.072	1.23598	-1.12088
					0.285212	0.117649	0.682075	1.2465	0.29	5.34427	557.378	1.2465	-1.12885
					0.28724	0.120169	0.688608	1.25705	0.3	5.35211	558.684	1.25705	-1.13688
					0.289281	0.122663	0.695141	1.26762	0.31	5.35994	559.99	1.26762	-1.14496
					0.291334	0.125134	0.701675	1.27822	0.32	5.36778	561.297	1.27822	-1.15308
					0.293398	0.127581	0.708208	1.28883	0.33	5.37562	562.603	1.28883	-1.16125
					0.295475	0.130004	0.714741	1.29948	0.34	5.38346	563.909	1.29948	-1.16947
					0.297563	0.132405	0.721274	1.31014	0.35	5.39129	565.216	1.31014	-1.17774
					0.299663	0.134783	0.727807	1.32083	0.36	5.39913	566.522	1.32083	-1.18605
					0.301774	0.137139	0.73434	1.33154	0.37	5.40697	567.828	1.33154	-1.1944
					0.303895	0.139474	0.740873	1.34227	0.38	5.41481	569.134	1.34227	-1.2028
					0.306027	0.141787	0.747406	1.35302	0.39	5.42264	570.441	1.35302	-1.21124
					0.30817	0.14408	0.753939	1.3638	0.4	5.43048	571.747	1.3638	-1.21972
					0.310322	0.146353	0.760472	1.37459	0.41	5.43832	573.053	1.37459	-1.22824
					0.312485	0.148607	0.767005	1.3854	0.42	5.44616	574.359	1.3854	-1.2368
					0.314657	0.150841	0.773538	1.39624	0.43	5.45399	575.666	1.39624	-1.2454
					0.316839	0.153056	0.780071	1.40709	0.44	5.46183	576.972	1.40709	-1.25403
					0.319031	0.155252	0.786604	1.41796	0.45	5.46967	578.278	1.41796	-1.2627
					0.321231	0.15743	0.793137	1.42884	0.46	5.47751	579.585	1.42884	-1.27141
					0.323441	0.159591	0.799671	1.43975	0.47	5.48534	580.891	1.43975	-1.28016
					0.325659	0.161734	0.806204	1.45067	0.48	5.49318	582.197	1.45067	-1.28894
					0.327886	0.16386	0.812737	1.46161	0.49	5.50102	583.503	1.46161	-1.29775
					0.330121	0.165969	0.81927	1.47257	0.5	5.50886	584.81	1.47257	-1.3066
					0.332365	0.168062	0.825803	1.48354	0.51	5.5167	586.116	1.48354	-1.31548
					0.334617	0.170139	0.832336	1.49453	0.52	5.52453	587.422	1.49453	-1.32439
					0.336877	0.1722	0.838869	1.50554	0.53	5.53237	588.728	1.50554	-1.33334
					0.339144	0.174246	0.845402	1.51656	0.54	5.54021	590.035	1.51656	-1.34231
					0.341419	0.176276	0.851935	1.52759	0.55	5.54805	591.341	1.52759	-1.35132
					0.343702	0.178292	0.858468	1.53864	0.56	5.55588	592.647	1.53864	-1.36035
					0.345992	0.180293	0.865001	1.54971	0.57	5.56372	593.953	1.54971	-1.36942
					0.348289	0.18228	0.871534	1.56079	0.58	5.57156	595.26	1.56079	-1.37851
					0.350593	0.184253	0.878067	1.57188	0.59	5.5794	596.566	1.57188	-1.38763
					0.352905	0.186213	0.8846	1.58299	0.6	5.58723	597.872	1.58299	-1.39678
					0.355223	0.188159	0.891133	1.59411	0.61	5.59507	599.179	1.59411	-1.40595
					0.357547	0.190091	0.897667	1.60524	0.62	5.60291	600.485	1.60524	-1.41515
					0.359878	0.192011	0.9042	1.61639	0.63	5.61075	601.791	1.61639	-1.42438
					0.362216	0.193918	0.910733	1.62755	0.64	5.61858	603.097	1.62755	-1.43363
					0.36456	0.195813	0.917266	1.63872	0.65	5.62642	604.404	1.63872	-1.44291
					0.366909	0.197696	0.923799	1.6499	0.66	5.63426	605.71	1.6499	-1.45221
					0.369265	0.199566	0.930332	1.6611	0.67	5.6421	607.016	1.6611	-1.46153
					0.371627	0.201425	0.936865	1.6723	0.68	5.64993	608.322	1.6723	-1.47088
					0.373995	0.203273	0.943398	1.68352	0.69	5.65777	609.629	1.68352	-1.48025
					0.376368	0.205109	0.949931	1.69475	0.7	5.66561	610.935	1.69475	-1.48964
					0.378747	0.206934	0.956464	1.70599	0.71	5.67345	612.241	1.70599	-1.49906
					0.381132	0.208748	0.962997	1.71725	0.72	5.68129	613.548	1.71725	-1.5085
					0.383522	0.210552	0.96953	1.72851	0.73	5.68912	614.854	1.72851	-1.51796
					0.385917	0.212345	0.976063	1.73978	0.74	5.69696	616.16	1.73978	-1.52744
					0.388317	0.214128	0.982596	1.75106	0.75	5.7048	617.466	1.75106	-1.53694
					0.390722	0.215901	0.989129	1.76236	0.76	5.71264	618.773	1.76236	-1.54646
					0.393133	0.217664	0.995662	1.77366	0.77	5.72047	620.079	1.77366	-1.556
					0.395548	0.219417	1.0022	1.78497	0.78	5.72831	621.385	1.78497	-1.56556
					0.397968	0.221161	1.00873	1.7963	0.79	5.73615	622.691	1.7963	-1.57514
					0.400393	0.222895	1.01526	1.80763	0.8	5.74399	623.998	1.80763	-1.58473
					0.402823	0.224621	1.02179	1.81897	0.81	5.75182	625.304	1.81897	-1.59435
					0.405257	0.226337	1.02833	1.83032	0.82	5.75966	626.61	1.83032	-1.60398
					0.407695	0.228044	1.03486	1.84168	0.83	5.7675	627.916	1.84168	-1.61363
					0.410138	0.229743	1.04139	1.85305	0.84	5.77534	629.223	1.85305	-1.6233
					0.412585	0.231433	1.04793	1.86442	0.85	5.78317	630.529	1.86442	-1.63299
					0.415037	0.233114	1.05446	1.87581	0.86	5.79101	631.835	1.87581	-1.64269
					0.417492	0.234788	1.06099	1.8872	0.87	5.79885	633.142	1.8872	-1.65241
					0.419952	0.236453	1.06753	1.8986	0.88	5.80669	634.448	1.8986	-1.66215
					0.422416	0.23811	1.07406	1.91001	0.89	5.81452	635.754	1.91001	-1.6719
					0.424884	0.23976	1.08059	1.92142	0.9	5.82236	637.06	1.92142	-1.68166
					0.427355	0.241402	1.08713	1.93285	0.91	5.8302	638.367	1.93285	-1.69145
					0.429831	0.243036	1.09366	1.94428	0.92	5.83804	639.673	1.94428	-1.70124
					0.43231	0.244663	1.10019	1.95572	0.93	5.84588	640.979	1.95572	-1.71106
					0.434793	0.246283	1.10672	1.96717	0.94	5.85371	642.285	1.96717	-1.72088
					0.437279	0.247895	1.11326	1.97862	0.95	5.86155	643.592	1.97862	-1.73073
					0.439769	0.2495	1.11979	1.99008	0.96	5.86939	644.898	1.99008	-1.74058
					0.442263	0.251099	1.12632	2.00155	0.97	5.87723	646.204	2.00155	-1.75045
					0.44476	0.25269	1.13286	2.01302	0.98	5.88506	647.511	2.01302	-1.76033
					0.44726	0.254275	1.13939	2.0245	0.99	5.8929	648.817	2.0245	-1.77023
					0.449764	0.255853	1.14592	2.03599	1	5.90074	650.123	2.03599	-1.78014
					0.452271	0.257425	1.15246	2.04749	1.01	5.90858	651.429	2.04749	-1.79006
					0.454781	0.258991	1.15899	2.05899	1.02	5.91641	652.736	2.05899	-1.8
					0.457295	0.26055	1.16552	2.07049	1.03	5.92425	654.042	2.07049	-1.80994
					0.459811	0.262103	1.17206	2.08201	1.04	5.93209	655.348	2.08201	-1.81991
					0.462331	0.26365	1.17859	2.09353	1.05	5.93993	656.654	2.09353	-1.82988
					0.464853	0.265191	1.18512	2.10505	1.06	5.94776	657.961	2.10505	-1.83986
					0.467379	0.266726	1.19165	2.11658	1.07	5.9556	659.267	2.11658	-1.84986
					0.469907	0.268255	1.19819	2.12812	1.08	5.96344	660.573	2.12812	-1.85987
					0.472439	0.269779	1.20472	2.13966	1.09	5.97128	661.879	2.13966	-1.86988
					0.474973	0.271297	1.21125	2.15121	1.1	5.97911	663.186	2.15121	-1.87991
					0.47751	0.272809	1.21779	2.16276	1.11	5.98695	664.492	2.16276	-1.88996
					0.480049	0.274316	1.22432	2.17432	1.12	5.99479	665.798	2.17432	-1.90001
					0.482592	0.275818	1.23085	2.18589	1.13	6.00263	667.105	2.18589	-1.91007
					0.485137	0.277315	1.23739	2.19746	1.14	6.01046	668.411	2.19746	-1.92014
					0.487684	0.278806	1.24392	2.20903	1.15	6.0183	669.717	2.20903	-1.93023
					0.490235	0.280292	1.25045	2.22061	1.16	6.02614	671.023	2.22061	-1.94032
					0.492787	0.281774	1.25699	2.2322	1.17	6.03398	672.33	2.2322	-1.95042
					0.495343	0.28325	1.26352	2.24379	1.18	6.04182	673.636	2.24379	-1.96054
					0.4979	0.284721	1.27005	2.25538	1.19	6.04965	674.942	2.25538	-1.97066
					0.50046	0.286188	1.27658	2.26698	1.2	6.05749	676.248	2.26698	-1.98079
					0.503023	0.28765	1.28312	2.27858	1.21	6.06533	677.555	2.27858	-1.99093
					0.505588	0.289108	1.28965	2.29019	1.22	6.07317	678.861	2.29019	-2.00109
					0.508155	0.29056	1.29618	2.30181	1.23	6.081	680.167	2.30181	-2.01125
					0.510724	0.292009	1.30272	2.31342	1.24	6.08884	681.474	2.31342	-2.02142
					0.513296	0.293453	1.30925	2.32505	1.25	6.09668	682.78	2.32505	-2.03159
					0.515869	0.294892	1.31578	2.33667	1.26	6.10452	684.086	2.33667	-2.04178
					0.518445	0.296327	1.32232	2.3483	1.27	6.11235	685.392	2.3483	-2.05198
					0.521024	0.297758	1.32885	2.35994	1.28	6.12019	686.699	2.35994	-2.06218
					0.523604	0.299185	1.33538	2.37158	1.29	6.12803	688.005	2.37158	-2.07239
					0.526186	0.300608	1.34191	2.38322	1.3	6.13587	689.311	2.38322	-2.08261
					0.528771	0.302027	1.34845	2.39487	1.31	6.1437	690.617	2.39487	-2.09284
					0.531357	0.303441	1.35498	2.40652	1.32	6.15154	691.924	2.40652	-2.10308
					0.533945	0.304852	1.36151	2.41818	1.33	6.15938	693.23	2.41818	-2.11332
					0.536536	0.306259	1.36805	2.42984	1.34	6.16722	694.536	2.42984	-2.12358
					0.539128	0.307662	1.37458	2.4415	1.35	6.17505	695.842	2.4415	-2.13384
					0.541722	0.309061	1.38111	2.45317	1.36	6.18289	697.149	2.45317	-2.1441
					0.544318	0.310457	1.38765	2.46484	1.37	6.19073	698.455	2.46484	-2.15438
					0.546916	0.311849	1.39418	2.47651	1.38	6.19857	699.761	2.47651	-2.16466
					0.549516	0.313237	1.40071	2.48819	1.39	6.20641	701.068	2.48819	-2.17495
					0.552117	0.314622	1.40725	2.49987	1.4	6.21424	702.374	2.49987	-2.18525
					0.55472	0.316003	1.41378	2.51155	1.41	6.22208	703.68	2.51155	-2.19555
					0.557325	0.317381	1.42031	2.52324	1.42	6.22992	704.986	2.52324	-2.20586
					0.559932	0.318756	1.42684	2.53493	1.43	6.23776	706.293	2.53493	-2.21618
					0.56254	0.320127	1.43338	2.54663	1.44	6.24559	707.599	2.54663	-2.2265
					0.565151	0.321495	1.43991	2.55833	1.45	6.25343	708.905	2.55833	-2.23683
					0.567762	0.322859	1.44644	2.57003	1.46	6.26127	710.211	2.57003	-2.24717
					0.570376	0.32422	1.45298	2.58173	1.47	6.26911	711.518	2.58173	-2.25751
					0.572991	0.325578	1.45951	2.59344	1.48	6.27694	712.824	2.59344	-2.26786
					0.575607	0.326933	1.46604	2.60515	1.49	6.28478	714.13	2.60515	-2.27822
					0.578225	0.328285	1.47258	2.61687	1.5	6.29262	715.437	2.61687	-2.28858
					0.580845	0.329634	1.47911	2.62858	1.51	6.30046	716.743	2.62858	-2.29895
					0.583466	0.33098	1.48564	2.64031	1.52	6.30829	718.049	2.64031	-2.30933
					0.586089	0.332323	1.49218	2.65203	1.53	6.31613	719.355	2.65203	-2.31971
					0.588713	0.333663	1.49871	2.66375	1.54	6.32397	720.662	2.66375	-2.33009
					0.591339	0.335	1.50524	2.67548	1.55	6.33181	721.968	2.67548	-2.34048
					0.593966	0.336334	1.51177	2.68722	1.56	6.33964	723.274	2.68722	-2.35088
					0.596594	0.337665	1.51831	2.69895	1.57	6.34748	724.58	2.69895	-2.36129
					0.599224	0.338994	1.52484	2.71069	1.58	6.35532	725.887	2.71069	-2.37169
					0.601856	0.340319	1.53137	2.72243	1.59	6.36316	727.193	2.72243	-2.38211
					0.604488	0.341643	1.53791	2.73417	1.6	6.371	728.499	2.73417	-2.39253
					0.607122	0.342963	1.54444	2.74592	1.61	6.37883	729.805	2.74592	-2.40295
					0.609758	0.344281	1.55097	2.75767	1.62	6.38667	731.112	2.75767	-2.41338
					0.612394	0.345596	1.55751	2.76942	1.63	6.39451	732.418	2.76942	-2.42382
					0.615032	0.346909	1.56404	2.78117	1.64	6.40235	733.724	2.78117	-2.43426
					0.617671	0.348219	1.57057	2.79293	1.65	6.41018	735.031	2.79293	-2.44471
					0.620312	0.349526	1.57711	2.80468	1.66	6.41802	736.337	2.80468	-2.45516
					0.622954	0.350832	1.58364	2.81645	1.67	6.42586	737.643	2.81645	-2.46561
					0.625597	0.352134	1.59017	2.82821	1.68	6.4337	738.949	2.82821	-2.47607
					0.628241	0.353435	1.5967	2.83997	1.69	6.44153	740.256	2.83997	-2.48654
					0.630886	0.354733	1.60324	2.85174	1.7	6.44937	741.562	2.85174	-2.49701
					0.633533	0.356028	1.60977	2.86351	1.71	6.45721	742.868	2.86351	-2.50749
					0.63618	0.357321	1.6163	2.87529	1.72	6.46505	744.174	2.87529	-2.51796
					0.638829	0.358612	1.62284	2.88706	1.73	6.47288	745.481	2.88706	-2.52845
					0.641479	0.359901	1.62937	2.89884	1.74	6.48072	746.787	2.89884	-2.53894
					0.644131	0.361187	1.6359	2.91062	1.75	6.48856	748.093	2.91062	-2.54943
					0.646783	0.362472	1.64244	2.9224	1.76	6.4964	749.4	2.9224	-2.55993
					0.649436	0.363754	1.64897	2.93418	1.77	6.50423	750.706	2.93418	-2.57043
					0.652091	0.365034	1.6555	2.94597	1.78	6.51207	752.012	2.94597	-2.58094
					0.654746	0.366312	1.66204	2.95776	1.79	6.51991	753.318	2.95776	-2.59145
					0.657403	0.367587	1.66857	2.96955	1.8	6.52775	754.625	2.96955	-2.60196
					0.660061	0.368861	1.6751	2.98134	1.81	6.53559	755.931	2.98134	-2.61248
					0.662719	0.370132	1.68163	2.99314	1.82	6.54342	757.237	2.99314	-2.623
					0.665379	0.371402	1.68817	3.00493	1.83	6.55126	758.543	3.00493	-2.63353
					0.66804	0.37267	1.6947	3.01673	1.84	6.5591	759.85	3.01673	-2.64406
					0.670701	0.373935	1.70123	3.02853	1.85	6.56694	761.156	3.02853	-2.6546
					0.673364	0.375199	1.70777	3.04033	1.86	6.57477	762.462	3.04033	-2.66514
					0.676028	0.37646	1.7143	3.05214	1.87	6.58261	763.768	3.05214	-2.67568
					0.678693	0.37772	1.72083	3.06395	1.88	6.59045	765.075	3.06395	-2.68623
					0.681358	0.378978	1.72737	3.07575	1.89	6.59829	766.381	3.07575	-2.69678
					0.684025	0.380234	1.7339	3.08756	1.9	6.60612	767.687	3.08756	-2.70733
					0.686692	0.381488	1.74043	3.09938	1.91	6.61396	768.994	3.09938	-2.71789
					0.689361	0.382741	1.74697	3.11119	1.92	6.6218	770.3	3.11119	-2.72845
					0.69203	0.383991	1.7535	3.12301	1.93	6.62964	771.606	3.12301	-2.73901
					0.6947	0.38524	1.76003	3.13482	1.94	6.63747	772.912	3.13482	-2.74958
					0.697371	0.386487	1.76656	3.14664	1.95	6.64531	774.219	3.14664	-2.76015
					0.700043	0.387732	1.7731	3.15846	1.96	6.65315	775.525	3.15846	-2.77073
					0.702716	0.388976	1.77963	3.17028	1.97	6.66099	776.831	3.17028	-2.78131
					0.70539	0.390218	1.78616	3.18211	1.98	6.66882	778.137	3.18211	-2.79189
					0.708064	0.391458	1.7927	3.19394	1.99	6.67666	779.444	3.19394	-2.80248
					0.71074	0.392696	1.79923	3.20576	2	6.6845	780.75	3.20576	-2.81307
					0.713416	0.393933	1.80576	3.21759	2.01	6.69234	782.056	3.21759	-2.82366
					0.716093	0.395168	1.8123	3.22942	2.02	6.70018	783.363	3.22942	-2.83425
					0.718771	0.396402	1.81883	3.24126	2.03	6.70801	784.669	3.24126	-2.84485
					0.72145	0.397634	1.82536	3.25309	2.04	6.71585	785.975	3.25309	-2.85546
					0.724129	0.398865	1.83189	3.26493	2.05	6.72369	787.281	3.26493	-2.86606
					0.726809	0.400094	1.83843	3.27676	2.06	6.73153	788.588	3.27676	-2.87667
					0.72949	0.401321	1.84496	3.2886	2.07	6.73936	789.894	3.2886	-2.88728
					0.732172	0.402547	1.85149	3.30044	2.08	6.7472	791.2	3.30044	-2.89789
					0.734855	0.403771	1.85803	3.31228	2.09	6.75504	792.506	3.31228	-2.90851
					0.737538	0.404994	1.86456	3.32413	2.1	6.76288	793.813	3.32413	-2.91913
					0.740222	0.406216	1.87109	3.33597	2.11	6.77071	795.119	3.33597	-2.92976
					0.742907	0.407436	1.87763	3.34782	2.12	6.77855	796.425	3.34782	-2.94038
					0.745592	0.408654	1.88416	3.35966	2.13	6.78639	797.731	3.35966	-2.95101
					0.748279	0.409871	1.89069	3.37151	2.14	6.79423	799.038	3.37151	-2.96164
					0.750965	0.411087	1.89723	3.38336	2.15	6.80206	800.344	3.38336	-2.97228
					0.753653	0.412301	1.90376	3.39522	2.16	6.8099	801.65	3.39522	-2.98291
					0.756341	0.413514	1.91029	3.40707	2.17	6.81774	802.957	3.40707	-2.99356
					0.75903	0.414726	1.91682	3.41892	2.18	6.82558	804.263	3.41892	-3.0042
					0.76172	0.415936	1.92336	3.43078	2.19	6.83341	805.569	3.43078	-3.01484
					0.764411	0.417145	1.92989	3.44264	2.2	6.84125	806.875	3.44264	-3.02549
					0.767102	0.418352	1.93642	3.4545	2.21	6.84909	808.182	3.4545	-3.03614
					0.769793	0.419559	1.94296	3.46636	2.22	6.85693	809.488	3.46636	-3.0468
					0.772486	0.420764	1.94949	3.47822	2.23	6.86477	810.794	3.47822	-3.05745
					0.775179	0.421967	1.95602	3.49008	2.24	6.8726	812.1	3.49008	-3.06811
					0.777872	0.42317	1.96256	3.50194	2.25	6.88044	813.407	3.50194	-3.07877
					0.780567	0.424371	1.96909	3.51381	2.26	6.88828	814.713	3.51381	-3.08944
					0.783262	0.425571	1.97562	3.52567	2.27	6.89612	816.019	3.52567	-3.1001
					0.785957	0.42677	1.98216	3.53754	2.28	6.90395	817.326	3.53754	-3.11077
					0.788653	0.427967	1.98869	3.54941	2.29	6.91179	818.632	3.54941	-3.12144
					0.79135	0.429163	1.99522	3.56128	2.3	6.91963	819.938	3.56128	-3.13212
					0.794047	0.430358	2.00175	3.57315	2.31	6.92747	821.244	3.57315	-3.14279
					0.796745	0.431552	2.00829	3.58502	2.32	6.9353	822.551	3.58502	-3.15347
					0.799444	0.432745	2.01482	3.5969	2.33	6.94314	823.857	3.5969	-3.16415
					0.802143	0.433937	2.02135	3.60877	2.34	6.95098	825.163	3.60877	-3.17483
					0.804843	0.435127	2.02789	3.62065	2.35	6.95882	826.469	3.62065	-3.18552
					0.807543	0.436316	2.03442	3.63252	2.36	6.96665	827.776	3.63252	-3.19621
					0.810244	0.437505	2.04095	3.6444	2.37	6.97449	829.082	3.6444	-3.2069
					0.812945	0.438692	2.04749	3.65628	2.38	6.98233	830.388	3.65628	-3.21759
					0.815647	0.439878	2.05402	3.66816	2.39	6.99017	831.694	3.66816	-3.22828
					0.818349	0.441063	2.06055	3.68004	2.4	6.998	833.001	3.68004	-3.23898
					0.821053	0.442246	2.06709	3.69192	2.41	7.00584	834.307	3.69192	-3.24968
					0.823756	0.443429	2.07362	3.70381	2.42	7.01368	835.613	3.70381	-3.26038
					0.82646	0.444611	2.08015	3.71569	2.43	7.02152	836.92	3.71569	-3.27108
					0.829165	0.445792	2.08668	3.72758	2.44	7.02935	838.226	3.72758	-3.28179
					0.83187	0.446971	2.09322	3.73946	2.45	7.03719	839.532	3.73946	-3.29249
					0.834576	0.44815	2.09975	3.75135	2.46	7.04503	840.838	3.75135	-3.3032
					0.837282	0.449327	2.10628	3.76324	2.47	7.05287	842.145	3.76324	-3.31391
					0.839989	0.450504	2.11282	3.77513	2.48	7.06071	843.451	3.77513	-3.32463
					0.842696	0.45168	2.11935	3.78702	2.49	7.06854	844.757	3.78702	-3.33534
					0.845403	0.452854	2.12588	3.79891	2.5	7.07638	846.063	3.79891	-3.34606
					0.848112	0.454028	2.13242	3.8108	2.51	7.08422	847.37	3.8108	-3.35678
					0.85082	0.455201	2.13895	3.8227	2.52	7.09206	848.676	3.8227	-3.3675
					0.853529	0.456372	2.14548	3.83459	2.53	7.09989	849.982	3.83459	-3.37822
					0.856239	0.457543	2.15202	3.84649	2.54	7.10773	851.289	3.84649	-3.38894
					0.858949	0.458713	2.15855	3.85838	2.55	7.11557	852.595	3.85838	-3.39967
					0.86166	0.459882	2.16508	3.87028	2.56	7.12341	853.901	3.87028	-3.4104
					0.864371	0.46105	2.17161	3.88218	2.57	7.13124	855.207	3.88218	-3.42113
					0.867082	0.462217	2.17815	3.89408	2.58	7.13908	856.514	3.89408	-3.43186
					0.869794	0.463383	2.18468	3.90598	2.59	7.14692	857.82	3.90598	-3.4426
					0.872507	0.464548	2.19121	3.91788	2.6	7.15476	859.126	3.91788	-3.45333
					0.87522	0.465713	2.19775	3.92978	2.61	7.16259	860.432	3.92978	-3.46407
					0.877933	0.466876	2.20428	3.94168	2.62	7.17043	861.739	3.94168	-3.47481
					0.880647	0.468039	2.21081	3.95359	2.63	7.17827	863.045	3.95359	-3.48555
					0.883361	0.4692	2.21735	3.96549	2.64	7.18611	864.351	3.96549	-3.49629
					0.886076	0.470361	2.22388	3.9774	2.65	7.19394	865.657	3.9774	-3.50704
					0.888791	0.471521	2.23041	3.9893	2.66	7.20178	866.964	3.9893	-3.51778
					0.891506	0.472681	2.23694	4.00121	2.67	7.20962	868.27	4.00121	-3.52853
					0.894222	0.473839	2.24348	4.01312	2.68	7.21746	869.576	4.01312	-3.53928
					0.896938	0.474996	2.25001	4.02503	2.69	7.2253	870.883	4.02503	-3.55003
					0.899655	0.476153	2.25654	4.03694	2.7	7.23313	872.189	4.03694	-3.56078
					0.902372	0.477309	2.26308	4.04885	2.71	7.24097	873.495	4.04885	-3.57154
					0.90509	0.478464	2.26961	4.06076	2.72	7.24881	874.801	4.06076	-3.58229
					0.907808	0.479619	2.27614	4.07267	2.73	7.25665	876.108	4.07267	-3.59305
					0.910526	0.480772	2.28268	4.08458	2.74	7.26448	877.414	4.08458	-3.60381
					0.913245	0.481925	2.28921	4.09649	2.75	7.27232	878.72	4.09649	-3.61457
					0.915964	0.483077	2.29574	4.10841	2.76	7.28016	880.026	4.10841	-3.62533
					0.918683	0.484228	2.30228	4.12032	2.77	7.288	881.333	4.12032	-3.63609
					0.921403	0.485379	2.30881	4.13224	2.78	7.29583	882.639	4.13224	-3.64686
					0.924124	0.486528	2.31534	4.14416	2.79	7.30367	883.945	4.14416	-3.65763
					0.926844	0.487677	2.32187	4.15607	2.8	7.31151	885.252	4.15607	-3.6684
					0.929565	0.488825	2.32841	4.16799	2.81	7.31935	886.558	4.16799	-3.67916
					0.932287	0.489973	2.33494	4.17991	2.82	7.32718	887.864	4.17991	-3.68994
					0.935008	0.49112	2.34147	4.19183	2.83	7.33502	889.17	4.19183	-3.70071
					0.937731	0.492266	2.34801	4.20375	2.84	7.34286	890.477	4.20375	-3.71148
					0.940453	0.493411	2.35454	4.21567	2.85	7.3507	891.783	4.21567	-3.72226
					0.943176	0.494556	2.36107	4.22759	2.86	7.35853	893.089	4.22759	-3.73304
					0.945899	0.4957	2.36761	4.23951	2.87	7.36637	894.395	4.23951	-3.74381
					0.948623	0.496843	2.37414	4.25144	2.88	7.37421	895.702	4.25144	-3.75459
					0.951347	0.497985	2.38067	4.26336	2.89	7.38205	897.008	4.26336	-3.76537
					0.954071	0.499127	2.38721	4.27528	2.9	7.38989	898.314	4.27528	-3.77616
					0.956796	0.500268	2.39374	4.28721	2.91	7.39772	899.62	4.28721	-3.78694
					0.95952	0.501409	2.40027	4.29913	2.92	7.40556	900.927	4.29913	-3.79773
					0.962246	0.502549	2.4068	4.31106	2.93	7.4134	902.233	4.31106	-3.80851
					0.964971	0.503688	2.41334	4.32299	2.94	7.42124	903.539	4.32299	-3.8193
					0.967697	0.504826	2.41987	4.33492	2.95	7.42907	904.846	4.33492	-3.83009
					0.970424	0.505964	2.4264	4.34684	2.96	7.43691	906.152	4.34684	-3.84088
					0.97315	0.507101	2.43294	4.35877	2.97	7.44475	907.458	4.35877	-3.85167
					0.975877	0.508238	2.43947	4.3707	2.98	7.45259	908.764	4.3707	-3.86246
					0.978604	0.509374	2.446	4.38263	2.99	7.46042	910.071	4.38263	-3.87326
					0.981332	0.510509	2.45254	4.39456	3	7.46826	911.377	4.39456	-3.88405
					0.98406	0.511644	2.45907	4.40649	3.01	7.4761	912.683	4.39456	0
							-3.77265				1000	0	0

## Sheet: 6. Simple Slopes
Instructions for this sheet: No action required. The user may use the plot that uses only low and high value of the moderator (on the left) or the one that includes the average value as well (on the right).
The critical value	tcrit	1.97897
The intercept	γ0 or B0	7.70623
The first slope	γ1 or B1	-3.77265
The second slope	γ2 or B2	-0.472491
The third slope	γ3 or B3	0.833553
Variance of γ1 or B1	Var(B1)	2.89837
Covariance of γ1 and γ3; Covariance of B1 and B3	Cov(B1,B3)	-0.600676
Variance of γ3; Variance of B3	Var(B3)	0.126162
	Average of M (the moderator)	5.11698
	Standard Deviation of M	0.783762
	Number of SDs for Simple Slope Tests	1
					Simple Slope	Standard Error	t-test	Lower 95% CI	Upper 95% CI
	Low Moderator (Low M)	4.33322		Low M	-0.16069	0.248101	-0.64768	-0.651675	0.330295
	High Moderator (High M)	5.90074		High M	1.14592	0.449764	2.54783	0.255853	2.03599
	X Cross (-b2/b3)	0.56684			X Value	X Labels	Low M (-1 SD)	High M (+1 SD)	Average M
				Low X	0	Low X (X=0)	5.65883	4.91819	5.28851
				High X	1	High X (X=1)	5.49814	6.06411	5.78113
Number of distinct values of X	2
Is the focal predictor (X) dichotomous?	Yes
Low value of X	0
High value of X	1
